# Supplementary material for: Impact of seven years of mass drug administration and recrudescence of Schistosoma haematobium infections after one year of treatment gap in Zanzibar: Repeated cross-sectional studies
Source: PLoS Negl Trop Dis. 2021 Feb 12;15(2):e0009127. doi: 10.1371/journal.pntd.0009127 (PMC7880478; doi:10.1371/journal.pntd.0009127)
Supplement: S1 Dataset — (CSV) [file pntd.0009127.s001.csv]

id	survey	isl	year	shehiaid	sex	age	grade	shpos	shint	microhaematuria	tap_n	well_n	travel6months	treatlast_n	rivnear
72284	1	2	2018	55	2	9	1	0	0	0	NA	NA	0	NA	NA
72285	1	1	2018	67	2	9	3	0	0	0	NA	NA	0	NA	NA
72286	1	1	2018	11	1	8	1	0	0	0	NA	NA	0	NA	NA
72287	1	1	2018	6	1	9	3	0	0	0	NA	NA	0	NA	NA
72288	1	1	2018	10	1	7	1	0	0	0	NA	NA	0	NA	NA
72289	1	2	2018	33	1	11	3	0	0	0	NA	NA	0	NA	NA
72290	1	1	2018	39	1	8	1	0	0	0	NA	NA	0	NA	NA
72291	1	1	2018	32	1	6	1	0	0	0	NA	NA	0	NA	NA
72292	1	2	2018	83	2	8	1	0	0	0	NA	NA	0	NA	NA
72293	1	2	2018	50	1	11	3	0	0	0	NA	NA	0	NA	NA
72294	1	1	2018	3	2	9	1	0	0	0	NA	NA	0	NA	NA
72295	1	2	2018	66	2	10	1	0	0	0	NA	NA	0	NA	NA
72296	1	1	2018	25	1	9	1	0	0	0	NA	NA	0	NA	NA
72297	1	2	2018	79	2	9	3	0	0	0	NA	NA	0	NA	NA
72298	1	2	2018	79	1	9	3	0	0	0	NA	NA	0	NA	NA
72299	1	1	2018	2	1	9	3	0	0	0	NA	NA	0	NA	NA
72300	1	1	2018	38	1	12	3	0	0	0	NA	NA	0	NA	NA
72301	1	2	2018	56	1	7	1	0	0	0	NA	NA	0	NA	NA
72302	1	2	2018	51	1	10	3	0	0	0	NA	NA	0	NA	NA
72303	1	1	2018	39	1	8	1	0	0	0	NA	NA	0	NA	NA
72304	1	1	2018	84	2	10	3	0	0	0	NA	NA	0	NA	NA
72305	1	1	2018	58	2	12	4	0	0	0	NA	NA	0	NA	NA
72306	1	1	2018	27	2	7	1	0	0	0	NA	NA	0	NA	NA
72307	1	1	2018	14	1	11	4	0	0	0	NA	NA	0	NA	NA
72308	1	2	2018	78	2	7	1	0	0	0	NA	NA	0	NA	NA
72309	1	2	2018	29	1	9	3	0	0	0	NA	NA	0	NA	NA
72310	1	1	2018	47	1	10	4	0	0	0	NA	NA	0	NA	NA
72311	1	2	2018	4	2	8	1	0	0	0	NA	NA	0	NA	NA
72312	1	2	2018	33	2	10	3	0	0	0	NA	NA	0	NA	NA
72313	1	1	2018	2	1	7	1	0	0	0	NA	NA	0	NA	NA
72314	1	2	2018	53	2	7	1	0	0	0	NA	NA	0	NA	NA
72315	1	1	2018	69	1	10	1	0	0	0	NA	NA	0	NA	NA
72316	1	1	2018	48	1	6	1	0	0	0	NA	NA	0	NA	NA
72317	1	2	2018	37	1	10	3	0	0	0	NA	NA	0	NA	NA
72318	1	2	2018	51	2	8	1	0	0	0	NA	NA	0	NA	NA
72319	1	2	2018	42	1	7	1	0	0	0	NA	NA	0	NA	NA
72320	1	2	2018	71	1	8	1	0	0	0	NA	NA	1	NA	NA
72321	1	1	2018	39	1	9	3	0	0	0	NA	NA	0	NA	NA
72322	1	1	2018	73	1	10	3	0	0	0	NA	NA	0	NA	NA
72323	1	2	2018	4	2	7	1	0	0	0	NA	NA	0	NA	NA
72324	1	1	2018	24	2	9	3	0	0	0	NA	NA	0	NA	NA
72325	1	2	2018	41	2	11	3	0	0	0	NA	NA	0	NA	NA
72326	1	2	2018	75	1	11	3	0	0	0	NA	NA	0	NA	NA
72327	1	1	2018	38	1	12	3	0	0	0	NA	NA	0	NA	NA
72328	1	1	2018	58	2	11	4	0	0	0	NA	NA	0	NA	NA
72329	1	2	2018	74	1	10	3	0	0	0	NA	NA	0	NA	NA
72330	1	1	2018	44	2	7	1	0	0	0	NA	NA	0	NA	NA
72331	1	2	2018	65	2	10	3	0	0	2	NA	NA	0	NA	NA
72332	1	2	2018	28	1	9	3	0	0	0	NA	NA	0	NA	NA
72333	1	1	2018	26	2	11	3	0	0	0	NA	NA	0	NA	NA
72334	1	1	2018	14	1	6	1	0	0	0	NA	NA	0	NA	NA
72335	1	2	2018	86	1	7	1	0	0	0	NA	NA	0	NA	NA
72336	1	1	2018	15	1	10	3	0	0	0	NA	NA	0	NA	NA
72337	1	2	2018	72	2	10	3	0	0	0	NA	NA	0	NA	NA
72338	1	1	2018	46	1	11	4	0	0	0	NA	NA	0	NA	NA
72339	1	2	2018	12	2	9	1	0	0	0	NA	NA	0	NA	NA
72340	1	2	2018	37	1	9	3	0	0	0	NA	NA	0	NA	NA
72341	1	2	2018	43	1	8	3	0	0	0	NA	NA	0	NA	NA
72342	1	1	2018	60	1	10	3	0	0	0	NA	NA	0	NA	NA
72343	1	2	2018	31	2	10	3	0	0	0	NA	NA	0	NA	NA
72344	1	2	2018	57	1	8	3	0	0	0	NA	NA	0	NA	NA
72345	1	2	2018	43	1	8	1	0	0	0	NA	NA	0	NA	NA
72346	1	2	2018	42	2	12	3	0	0	0	NA	NA	0	NA	NA
72347	1	2	2018	37	1	7	1	0	0	0	NA	NA	0	NA	NA
72348	1	1	2018	13	1	6	1	0	0	0	NA	NA	0	NA	NA
72349	1	1	2018	46	2	11	4	0	0	0	NA	NA	0	NA	NA
72350	1	2	2018	40	1	10	3	0	0	0	NA	NA	0	NA	NA
72351	1	1	2018	14	1	8	1	0	0	0	NA	NA	0	NA	NA
72352	1	2	2018	12	2	12	3	0	0	0	NA	NA	0	NA	NA
72353	1	1	2018	11	2	11	4	0	0	0	NA	NA	0	NA	NA
72354	1	2	2018	74	1	7	1	0	0	0	NA	NA	0	NA	NA
72355	1	2	2018	89	2	8	1	0	0	0	NA	NA	0	NA	NA
72356	1	1	2018	47	1	10	1	0	0	0	NA	NA	0	NA	NA
72357	1	1	2018	8	1	7	1	0	0	0	NA	NA	0	NA	NA
72358	1	2	2018	33	1	9	3	0	0	0	NA	NA	0	NA	NA
72359	1	2	2018	77	1	10	3	0	0	0	NA	NA	0	NA	NA
72360	1	1	2018	15	2	12	4	0	0	0	NA	NA	0	NA	NA
72361	1	2	2018	45	1	7	1	0	0	0	NA	NA	0	NA	NA
72362	1	1	2018	1	1	8	1	0	0	2	NA	NA	0	NA	NA
72363	1	1	2018	3	2	11	4	0	0	0	NA	NA	0	NA	NA
72364	1	1	2018	10	1	11	4	0	0	0	NA	NA	0	NA	NA
72365	1	1	2018	82	1	9	3	0	0	0	NA	NA	0	NA	NA
72366	1	1	2018	84	2	6	1	0	0	0	NA	NA	0	NA	NA
72367	1	2	2018	74	1	7	1	1	1	2	NA	NA	0	NA	NA
72368	1	2	2018	87	2	11	3	0	0	0	NA	NA	0	NA	NA
72369	1	1	2018	13	2	12	3	0	0	0	NA	NA	0	NA	NA
72370	1	1	2018	14	1	10	4	0	0	0	NA	NA	0	NA	NA
72371	1	1	2018	69	1	8	3	0	0	0	NA	NA	0	NA	NA
72372	1	1	2018	9	1	10	4	0	0	0	NA	NA	0	NA	NA
72373	1	1	2018	84	2	6	1	0	0	0	NA	NA	0	NA	NA
72374	1	1	2018	2	1	11	4	0	0	0	NA	NA	0	NA	NA
72375	1	2	2018	34	2	8	1	0	0	0	NA	NA	0	NA	NA
72376	1	1	2018	14	2	7	1	0	0	0	NA	NA	0	NA	NA
72377	1	2	2018	29	2	10	3	0	0	0	NA	NA	0	NA	NA
72378	1	2	2018	70	2	9	1	0	0	0	NA	NA	0	NA	NA
72379	1	1	2018	59	2	11	4	0	0	0	NA	NA	0	NA	NA
72380	1	2	2018	41	2	8	1	0	0	0	NA	NA	0	NA	NA
72381	1	1	2018	49	2	9	3	1	1	3	NA	NA	0	NA	NA
72382	1	1	2018	3	1	8	1	0	0	0	NA	NA	0	NA	NA
72383	1	2	2018	40	1	7	1	0	0	0	NA	NA	0	NA	NA
72384	1	1	2018	46	2	10	3	0	0	0	NA	NA	0	NA	NA
72385	1	1	2018	61	1	11	4	0	0	0	NA	NA	0	NA	NA
72386	1	2	2018	36	1	10	3	0	0	0	NA	NA	0	NA	NA
72387	1	1	2018	38	1	12	4	0	0	0	NA	NA	0	NA	NA
72388	1	1	2018	2	2	11	4	0	0	0	NA	NA	0	NA	NA
72389	1	2	2018	76	2	9	1	0	0	0	NA	NA	0	NA	NA
72390	1	2	2018	57	2	11	4	0	0	0	NA	NA	0	NA	NA
72391	1	2	2018	23	2	12	3	0	0	0	NA	NA	0	NA	NA
72392	1	2	2018	28	1	10	3	0	0	0	NA	NA	0	NA	NA
72393	1	1	2018	27	2	12	4	0	0	0	NA	NA	0	NA	NA
72394	1	2	2018	79	2	12	3	0	0	0	NA	NA	0	NA	NA
72395	1	2	2018	65	1	8	1	0	0	0	NA	NA	0	NA	NA
72396	1	1	2018	18	1	7	1	0	0	4	NA	NA	0	NA	NA
72397	1	2	2018	31	1	7	1	0	0	0	NA	NA	0	NA	NA
72398	1	2	2018	40	1	10	3	0	0	0	NA	NA	0	NA	NA
72399	1	1	2018	8	1	8	3	0	0	0	NA	NA	0	NA	NA
72400	1	1	2018	26	1	7	1	0	0	0	NA	NA	0	NA	NA
72401	1	1	2018	61	2	14	3	0	0	0	NA	NA	0	NA	NA
72402	1	1	2018	49	1	12	4	0	0	0	NA	NA	0	NA	NA
72403	1	2	2018	28	1	12	3	0	0	0	NA	NA	1	NA	NA
72404	1	2	2018	70	2	10	3	0	0	0	NA	NA	0	NA	NA
72405	1	2	2018	43	2	9	3	0	0	0	NA	NA	0	NA	NA
72406	1	2	2018	34	2	9	3	0	0	0	NA	NA	1	NA	NA
72407	1	2	2018	65	1	7	1	0	0	0	NA	NA	0	NA	NA
72408	1	2	2018	31	2	9	3	0	0	0	NA	NA	0	NA	NA
72409	1	2	2018	31	2	10	3	0	0	0	NA	NA	0	NA	NA
72410	1	2	2018	21	1	7	1	0	0	0	NA	NA	0	NA	NA
72411	1	2	2018	57	1	7	1	0	0	0	NA	NA	0	NA	NA
72412	1	2	2018	55	2	12	3	0	0	0	NA	NA	0	NA	NA
72413	1	1	2018	18	2	6	1	0	0	0	NA	NA	0	NA	NA
72414	1	1	2018	18	2	7	1	0	0	0	NA	NA	0	NA	NA
72415	1	1	2018	44	2	10	4	0	0	0	NA	NA	0	NA	NA
72416	1	1	2018	19	1	10	1	0	0	0	NA	NA	0	NA	NA
72417	1	1	2018	88	1	9	3	0	0	0	NA	NA	0	NA	NA
72418	1	2	2018	33	1	12	3	0	0	0	NA	NA	0	NA	NA
72419	1	1	2018	3	2	11	4	0	0	0	NA	NA	0	NA	NA
72420	1	1	2018	52	2	10	3	0	0	0	NA	NA	0	NA	NA
72421	1	2	2018	65	2	8	1	0	0	0	NA	NA	0	NA	NA
72422	1	2	2018	64	2	8	1	0	0	0	NA	NA	0	NA	NA
72423	1	1	2018	54	1	8	1	0	0	0	NA	NA	0	NA	NA
72424	1	2	2018	90	2	9	3	0	0	0	NA	NA	0	NA	NA
72425	1	1	2018	38	1	12	4	0	0	0	NA	NA	0	NA	NA
72426	1	1	2018	25	1	9	3	0	0	0	NA	NA	0	NA	NA
72427	1	1	2018	80	1	11	4	0	0	0	NA	NA	0	NA	NA
72428	1	1	2018	38	1	8	1	0	0	0	NA	NA	0	NA	NA
72429	1	2	2018	37	2	10	3	0	0	0	NA	NA	0	NA	NA
72430	1	1	2018	1	1	7	1	0	0	0	NA	NA	0	NA	NA
72431	1	2	2018	34	2	8	1	0	0	0	NA	NA	0	NA	NA
72432	1	2	2018	56	1	11	3	0	0	0	NA	NA	0	NA	NA
72433	1	1	2018	20	2	10	3	0	0	0	NA	NA	0	NA	NA
72434	1	1	2018	80	1	11	3	0	0	0	NA	NA	0	NA	NA
72435	1	1	2018	58	1	7	1	0	0	0	NA	NA	0	NA	NA
72436	1	2	2018	64	2	7	1	0	0	0	NA	NA	0	NA	NA
72437	1	1	2018	67	2	10	3	0	0	0	NA	NA	0	NA	NA
72438	1	1	2018	19	1	10	3	1	2	0	NA	NA	0	NA	NA
72439	1	2	2018	31	1	9	3	0	0	0	NA	NA	0	NA	NA
72440	1	1	2018	27	1	6	1	0	0	0	NA	NA	0	NA	NA
72441	1	2	2018	86	2	8	1	0	0	0	NA	NA	0	NA	NA
72442	1	2	2018	21	1	6	1	0	0	0	NA	NA	0	NA	NA
72443	1	2	2018	42	1	9	3	0	0	0	NA	NA	0	NA	NA
72444	1	1	2018	24	1	8	1	0	0	0	NA	NA	0	NA	NA
72445	1	1	2018	14	2	6	1	0	0	0	NA	NA	0	NA	NA
72446	1	2	2018	51	2	9	3	0	0	0	NA	NA	0	NA	NA
72447	1	2	2018	75	2	9	3	0	0	0	NA	NA	0	NA	NA
72448	1	1	2018	14	2	10	3	0	0	0	NA	NA	0	NA	NA
72449	1	1	2018	14	2	10	3	0	0	0	NA	NA	0	NA	NA
72450	1	1	2018	88	1	10	3	0	0	0	NA	NA	0	NA	NA
72451	1	1	2018	14	1	10	4	0	0	0	NA	NA	0	NA	NA
72452	1	2	2018	65	2	11	3	0	0	0	NA	NA	0	NA	NA
72453	1	2	2018	83	1	9	3	0	0	0	NA	NA	0	NA	NA
72454	1	2	2018	81	2	7	1	0	0	0	NA	NA	0	NA	NA
72455	1	1	2018	54	2	12	4	0	0	0	NA	NA	0	NA	NA
72456	1	1	2018	18	1	11	4	0	0	0	NA	NA	0	NA	NA
72457	1	1	2018	25	2	7	1	0	0	0	NA	NA	0	NA	NA
72458	1	2	2018	87	2	7	1	0	0	0	NA	NA	0	NA	NA
72459	1	1	2018	59	2	7	1	0	0	0	NA	NA	0	NA	NA
72460	1	2	2018	40	1	9	3	0	0	0	NA	NA	0	NA	NA
72461	1	1	2018	10	1	8	1	0	0	0	NA	NA	0	NA	NA
72462	1	1	2018	26	2	7	1	0	0	0	NA	NA	0	NA	NA
72463	1	1	2018	59	1	8	1	0	0	0	NA	NA	0	NA	NA
72464	1	1	2018	38	2	7	1	0	0	0	NA	NA	0	NA	NA
72465	1	2	2018	57	2	9	3	0	0	0	NA	NA	0	NA	NA
72466	1	2	2018	45	2	8	1	0	0	0	NA	NA	0	NA	NA
72467	1	2	2018	4	1	7	1	0	0	0	NA	NA	0	NA	NA
72468	1	2	2018	75	1	11	3	0	0	0	NA	NA	1	NA	NA
72469	1	2	2018	22	1	10	3	0	0	0	NA	NA	0	NA	NA
72470	1	1	2018	67	1	8	1	0	0	0	NA	NA	0	NA	NA
72471	1	1	2018	15	1	6	1	0	0	0	NA	NA	0	NA	NA
72472	1	1	2018	73	2	11	3	0	0	0	NA	NA	0	NA	NA
72473	1	1	2018	84	1	9	3	0	0	1	NA	NA	0	NA	NA
72474	1	2	2018	41	2	6	1	0	0	0	NA	NA	0	NA	NA
72475	1	2	2018	86	2	10	3	0	0	0	NA	NA	0	NA	NA
72476	1	1	2018	24	1	11	4	0	0	0	NA	NA	0	NA	NA
72477	1	1	2018	26	2	8	3	0	0	0	NA	NA	0	NA	NA
72478	1	1	2018	24	2	11	4	0	0	0	NA	NA	0	NA	NA
72479	1	1	2018	44	1	11	4	0	0	0	NA	NA	0	NA	NA
72480	1	2	2018	37	2	9	3	0	0	0	NA	NA	0	NA	NA
72481	1	2	2018	42	2	12	3	0	0	0	NA	NA	0	NA	NA
72482	1	1	2018	44	1	11	4	0	0	0	NA	NA	0	NA	NA
72483	1	2	2018	56	2	10	3	0	0	0	NA	NA	0	NA	NA
72484	1	2	2018	89	2	7	1	0	0	2	NA	NA	0	NA	NA
72485	1	1	2018	3	1	8	1	0	0	0	NA	NA	0	NA	NA
72486	1	1	2018	67	2	11	3	0	0	0	NA	NA	0	NA	NA
72487	1	2	2018	36	1	10	3	0	0	0	NA	NA	0	NA	NA
72488	1	2	2018	70	1	8	1	0	0	0	NA	NA	0	NA	NA
72489	1	2	2018	45	2	8	1	0	0	0	NA	NA	0	NA	NA
72490	1	1	2018	18	2	6	1	0	0	0	NA	NA	0	NA	NA
72491	1	2	2018	56	2	7	1	0	0	0	NA	NA	0	NA	NA
72492	1	2	2018	16	1	8	1	0	0	0	NA	NA	0	NA	NA
72493	1	2	2018	22	2	8	1	0	0	0	NA	NA	0	NA	NA
72494	1	1	2018	63	1	8	1	0	0	0	NA	NA	0	NA	NA
72495	1	1	2018	67	1	11	3	0	0	0	NA	NA	0	NA	NA
72496	1	2	2018	53	2	10	3	0	0	0	NA	NA	0	NA	NA
72497	1	1	2018	13	1	6	1	0	0	0	NA	NA	0	NA	NA
72498	1	1	2018	58	2	7	1	0	0	4	NA	NA	0	NA	NA
72499	1	2	2018	85	1	8	1	0	0	0	NA	NA	0	NA	NA
72500	1	2	2018	68	1	9	3	0	0	0	NA	NA	0	NA	NA
72501	1	1	2018	25	2	12	4	0	0	0	NA	NA	0	NA	NA
72502	1	2	2018	86	2	12	3	0	0	0	NA	NA	0	NA	NA
72503	1	2	2018	22	2	10	3	0	0	0	NA	NA	0	NA	NA
72504	1	1	2018	30	2	7	1	0	0	0	NA	NA	0	NA	NA
72505	1	1	2018	19	1	10	4	0	0	0	NA	NA	0	NA	NA
72506	1	1	2018	7	1	10	4	0	0	0	NA	NA	0	NA	NA
72507	1	2	2018	37	2	7	1	0	0	0	NA	NA	0	NA	NA
72508	1	1	2018	10	2	11	3	0	0	0	NA	NA	0	NA	NA
72509	1	2	2018	21	1	8	1	0	0	0	NA	NA	0	NA	NA
72510	1	1	2018	25	2	11	4	0	0	0	NA	NA	0	NA	NA
72511	1	2	2018	23	2	9	3	0	0	0	NA	NA	0	NA	NA
72512	1	1	2018	32	2	10	3	1	1	0	NA	NA	0	NA	NA
72513	1	2	2018	53	2	8	1	0	0	0	NA	NA	0	NA	NA
72514	1	2	2018	53	2	7	1	1	1	3	NA	NA	0	NA	NA
72515	1	2	2018	68	1	7	1	0	0	0	NA	NA	0	NA	NA
72516	1	1	2018	15	2	11	4	0	0	0	NA	NA	0	NA	NA
72517	1	2	2018	53	1	11	3	0	0	0	NA	NA	0	NA	NA
72518	1	2	2018	31	1	7	1	0	0	0	NA	NA	0	NA	NA
72519	1	2	2018	76	2	9	1	0	0	0	NA	NA	0	NA	NA
72520	1	2	2018	56	2	8	1	0	0	0	NA	NA	0	NA	NA
72521	1	1	2018	44	1	11	3	0	0	0	NA	NA	0	NA	NA
72522	1	1	2018	54	1	12	4	0	0	0	NA	NA	0	NA	NA
72523	1	2	2018	28	1	10	3	0	0	0	NA	NA	0	NA	NA
72524	1	1	2018	30	2	11	4	0	0	0	NA	NA	0	NA	NA
72525	1	1	2018	88	1	11	3	0	0	0	NA	NA	0	NA	NA
72526	1	1	2018	26	1	10	3	0	0	0	NA	NA	0	NA	NA
72527	1	2	2018	31	1	7	1	0	0	0	NA	NA	0	NA	NA
72528	1	1	2018	20	1	6	1	0	0	0	NA	NA	0	NA	NA
72529	1	2	2018	70	1	9	3	0	0	0	NA	NA	0	NA	NA
72530	1	2	2018	90	1	8	1	0	0	0	NA	NA	0	NA	NA
72531	1	2	2018	70	2	11	3	0	0	0	NA	NA	0	NA	NA
72532	1	1	2018	14	2	8	3	0	0	0	NA	NA	0	NA	NA
72533	1	2	2018	42	1	6	1	0	0	0	NA	NA	0	NA	NA
72534	1	1	2018	24	1	12	4	0	0	0	NA	NA	0	NA	NA
72535	1	2	2018	89	2	8	1	0	0	0	NA	NA	0	NA	NA
72536	1	2	2018	75	2	7	1	0	0	0	NA	NA	0	NA	NA
72537	1	2	2018	75	2	9	1	0	0	0	NA	NA	0	NA	NA
72538	1	1	2018	25	1	8	1	0	0	0	NA	NA	0	NA	NA
72539	1	1	2018	19	1	8	1	0	0	0	NA	NA	0	NA	NA
72540	1	1	2018	1	1	11	3	0	0	0	NA	NA	0	NA	NA
72541	1	1	2018	61	1	6	1	0	0	0	NA	NA	0	NA	NA
72542	1	2	2018	45	1	7	1	0	0	0	NA	NA	0	NA	NA
72543	1	2	2018	78	2	11	4	0	0	0	NA	NA	0	NA	NA
72544	1	1	2018	58	1	10	3	0	0	0	NA	NA	0	NA	NA
72545	1	2	2018	81	2	12	3	0	0	0	NA	NA	0	NA	NA
72546	1	2	2018	76	1	7	1	0	0	0	NA	NA	0	NA	NA
72547	1	1	2018	9	2	9	3	0	0	0	NA	NA	0	NA	NA
72548	1	2	2018	66	2	8	1	0	0	0	NA	NA	0	NA	NA
72549	1	1	2018	17	2	7	1	0	0	0	NA	NA	0	NA	NA
72550	1	1	2018	3	2	11	4	0	0	0	NA	NA	0	NA	NA
72551	1	2	2018	86	2	7	1	0	0	1	NA	NA	0	NA	NA
72552	1	2	2018	66	1	7	1	0	0	0	NA	NA	0	NA	NA
72553	1	2	2018	36	2	7	1	0	0	0	NA	NA	0	NA	NA
72554	1	1	2018	32	1	9	1	0	0	0	NA	NA	0	NA	NA
72555	1	1	2018	49	2	12	4	0	0	0	NA	NA	0	NA	NA
72556	1	2	2018	87	2	7	1	0	0	0	NA	NA	0	NA	NA
72557	1	1	2018	46	1	6	1	0	0	0	NA	NA	0	NA	NA
72558	1	2	2018	77	1	8	1	0	0	0	NA	NA	0	NA	NA
72559	1	2	2018	56	1	9	3	0	0	0	NA	NA	0	NA	NA
72560	1	1	2018	84	2	8	1	0	0	0	NA	NA	0	NA	NA
72561	1	2	2018	78	1	7	1	0	0	0	NA	NA	0	NA	NA
72562	1	2	2018	16	2	7	1	0	0	2	NA	NA	0	NA	NA
72563	1	1	2018	47	2	11	4	0	0	0	NA	NA	0	NA	NA
72564	1	1	2018	39	2	10	3	0	0	0	NA	NA	0	NA	NA
72565	1	2	2018	71	2	11	3	0	0	0	NA	NA	0	NA	NA
72566	1	2	2018	22	2	8	1	0	0	0	NA	NA	0	NA	NA
72567	1	2	2018	41	1	9	3	0	0	0	NA	NA	0	NA	NA
72568	1	1	2018	7	1	10	4	0	0	0	NA	NA	0	NA	NA
72569	1	2	2018	16	1	7	1	0	0	0	NA	NA	0	NA	NA
72570	1	1	2018	19	2	12	4	0	0	0	NA	NA	0	NA	NA
72571	1	2	2018	34	1	10	3	0	0	0	NA	NA	0	NA	NA
72572	1	2	2018	65	1	8	1	0	0	0	NA	NA	0	NA	NA
72573	1	1	2018	25	2	10	4	0	0	0	NA	NA	0	NA	NA
72574	1	2	2018	28	1	12	3	0	0	0	NA	NA	0	NA	NA
72575	1	1	2018	49	2	10	3	0	0	0	NA	NA	0	NA	NA
72576	1	1	2018	60	1	8	3	0	0	0	NA	NA	0	NA	NA
72577	1	2	2018	4	2	8	1	1	1	1	NA	NA	0	NA	NA
72578	1	2	2018	56	2	9	1	0	0	0	NA	NA	0	NA	NA
72579	1	2	2018	81	1	10	3	0	0	0	NA	NA	0	NA	NA
72580	1	1	2018	49	1	8	1	0	0	0	NA	NA	0	NA	NA
72581	1	2	2018	43	1	9	3	0	0	0	NA	NA	0	NA	NA
72582	1	2	2018	29	2	7	1	0	0	0	NA	NA	0	NA	NA
72583	1	2	2018	85	2	8	1	0	0	0	NA	NA	0	NA	NA
72584	1	2	2018	21	1	8	1	0	0	0	NA	NA	0	NA	NA
72585	1	1	2018	8	1	7	1	0	0	0	NA	NA	0	NA	NA
72586	1	1	2018	84	2	11	4	0	0	0	NA	NA	0	NA	NA
72587	1	2	2018	90	1	10	3	0	0	0	NA	NA	0	NA	NA
72588	1	2	2018	5	2	7	1	0	0	0	NA	NA	0	NA	NA
72589	1	2	2018	40	1	9	3	0	0	0	NA	NA	1	NA	NA
72590	1	1	2018	13	1	10	3	0	0	0	NA	NA	0	NA	NA
72591	1	2	2018	40	1	8	1	0	0	0	NA	NA	0	NA	NA
72592	1	1	2018	11	1	11	3	0	0	0	NA	NA	0	NA	NA
72593	1	2	2018	23	2	7	1	0	0	0	NA	NA	0	NA	NA
72594	1	1	2018	14	1	9	3	0	0	0	NA	NA	0	NA	NA
72595	1	2	2018	56	2	10	3	0	0	0	NA	NA	0	NA	NA
72596	1	2	2018	72	1	10	3	0	0	0	NA	NA	0	NA	NA
72597	1	1	2018	1	2	8	1	1	1	2	NA	NA	0	NA	NA
72598	1	2	2018	90	1	7	1	1	1	1	NA	NA	0	NA	NA
72599	1	2	2018	40	1	11	3	0	0	0	NA	NA	0	NA	NA
72600	1	2	2018	83	2	11	3	0	0	0	NA	NA	0	NA	NA
72601	1	2	2018	75	2	8	1	1	1	4	NA	NA	0	NA	NA
72602	1	2	2018	87	2	8	1	0	0	0	NA	NA	0	NA	NA
72603	1	2	2018	40	2	8	1	0	0	0	NA	NA	0	NA	NA
72604	1	2	2018	56	1	9	3	0	0	0	NA	NA	0	NA	NA
72605	1	2	2018	5	1	6	1	0	0	NA	NA	NA	0	NA	NA
72606	1	2	2018	70	2	11	3	0	0	0	NA	NA	0	NA	NA
72607	1	1	2018	61	2	7	1	0	0	0	NA	NA	0	NA	NA
72608	1	2	2018	16	2	10	3	0	0	0	NA	NA	0	NA	NA
72609	1	1	2018	60	1	10	3	0	0	0	NA	NA	0	NA	NA
72610	1	1	2018	25	2	7	1	0	0	0	NA	NA	0	NA	NA
72611	1	2	2018	89	1	7	1	0	0	0	NA	NA	0	NA	NA
72612	1	2	2018	87	1	7	1	0	0	0	NA	NA	1	NA	NA
72613	1	2	2018	37	1	10	3	0	0	0	NA	NA	0	NA	NA
72614	1	1	2018	25	1	10	4	0	0	0	NA	NA	0	NA	NA
72615	1	2	2018	4	1	8	1	0	0	0	NA	NA	0	NA	NA
72616	1	2	2018	74	2	10	3	0	0	0	NA	NA	0	NA	NA
72617	1	2	2018	34	2	8	1	0	0	0	NA	NA	0	NA	NA
72618	1	1	2018	8	2	7	1	0	0	0	NA	NA	0	NA	NA
72619	1	1	2018	25	2	12	4	0	0	0	NA	NA	0	NA	NA
72620	1	2	2018	31	2	7	1	0	0	0	NA	NA	0	NA	NA
72621	1	1	2018	84	2	12	4	0	0	0	NA	NA	0	NA	NA
72622	1	2	2018	72	2	10	3	0	0	0	NA	NA	0	NA	NA
72623	1	1	2018	13	1	10	4	0	0	0	NA	NA	0	NA	NA
72624	1	1	2018	61	1	7	1	0	0	0	NA	NA	0	NA	NA
72625	1	2	2018	83	2	7	1	0	0	0	NA	NA	0	NA	NA
72626	1	2	2018	22	1	7	1	0	0	0	NA	NA	0	NA	NA
72627	1	1	2018	73	1	6	1	0	0	0	NA	NA	0	NA	NA
72628	1	1	2018	35	2	6	1	0	0	0	NA	NA	0	NA	NA
72629	1	2	2018	77	1	9	3	0	0	0	NA	NA	1	NA	NA
72630	1	2	2018	56	2	8	1	0	0	0	NA	NA	0	NA	NA
72631	1	1	2018	30	1	7	1	0	0	0	NA	NA	0	NA	NA
72632	1	1	2018	2	2	12	4	0	0	0	NA	NA	0	NA	NA
72633	1	1	2018	49	2	6	1	0	0	0	NA	NA	0	NA	NA
72634	1	2	2018	43	1	8	1	0	0	0	NA	NA	0	NA	NA
72635	1	1	2018	88	2	11	3	0	0	0	NA	NA	0	NA	NA
72636	1	2	2018	56	1	10	3	0	0	0	NA	NA	0	NA	NA
72637	1	2	2018	22	2	8	1	0	0	0	NA	NA	0	NA	NA
72638	1	1	2018	46	2	9	3	0	0	0	NA	NA	0	NA	NA
72639	1	2	2018	45	1	10	3	0	0	0	NA	NA	0	NA	NA
72640	1	2	2018	87	2	10	3	0	0	0	NA	NA	0	NA	NA
72641	1	1	2018	73	1	6	1	0	0	0	NA	NA	0	NA	NA
72642	1	1	2018	14	1	7	1	0	0	0	NA	NA	0	NA	NA
72643	1	1	2018	26	2	6	1	0	0	NA	NA	NA	0	NA	NA
72644	1	2	2018	74	2	8	1	0	0	0	NA	NA	0	NA	NA
72645	1	1	2018	15	1	7	1	0	0	0	NA	NA	0	NA	NA
72646	1	2	2018	41	2	7	1	0	0	0	NA	NA	0	NA	NA
72647	1	1	2018	25	1	8	1	0	0	0	NA	NA	0	NA	NA
72648	1	2	2018	74	1	10	3	0	0	0	NA	NA	0	NA	NA
72649	1	2	2018	56	2	8	1	0	0	0	NA	NA	0	NA	NA
72650	1	2	2018	70	2	7	1	0	0	0	NA	NA	0	NA	NA
72651	1	1	2018	25	1	10	4	0	0	0	NA	NA	0	NA	NA
72652	1	1	2018	9	2	8	1	0	0	0	NA	NA	0	NA	NA
72653	1	2	2018	4	1	9	3	0	0	0	NA	NA	0	NA	NA
72654	1	1	2018	39	2	12	4	0	0	0	NA	NA	0	NA	NA
72655	1	2	2018	28	1	11	3	0	0	0	NA	NA	0	NA	NA
72656	1	1	2018	59	1	13	4	0	0	0	NA	NA	0	NA	NA
72657	1	1	2018	15	1	12	4	0	0	0	NA	NA	0	NA	NA
72658	1	2	2018	43	1	8	1	0	0	0	NA	NA	0	NA	NA
72659	1	1	2018	60	1	6	1	0	0	0	NA	NA	0	NA	NA
72660	1	1	2018	61	1	11	3	0	0	0	NA	NA	0	NA	NA
72661	1	1	2018	30	2	10	3	0	0	0	NA	NA	0	NA	NA
72662	1	1	2018	59	1	10	4	0	0	0	NA	NA	1	NA	NA
72663	1	2	2018	65	2	10	3	0	0	0	NA	NA	0	NA	NA
72664	1	1	2018	11	1	7	1	0	0	0	NA	NA	0	NA	NA
72665	1	1	2018	25	1	9	3	1	1	0	NA	NA	0	NA	NA
72666	1	2	2018	76	2	10	1	0	0	0	NA	NA	0	NA	NA
72667	1	2	2018	12	2	9	1	0	0	0	NA	NA	0	NA	NA
72668	1	2	2018	28	1	11	3	0	0	0	NA	NA	0	NA	NA
72669	1	1	2018	47	2	10	1	0	0	0	NA	NA	0	NA	NA
72670	1	1	2018	6	1	9	3	0	0	0	NA	NA	0	NA	NA
72671	1	1	2018	39	1	10	3	0	0	0	NA	NA	0	NA	NA
72672	1	1	2018	39	2	7	1	0	0	0	NA	NA	0	NA	NA
72673	1	2	2018	56	2	9	3	0	0	0	NA	NA	0	NA	NA
72674	1	2	2018	72	2	12	3	0	0	0	NA	NA	0	NA	NA
72675	1	2	2018	4	2	10	3	0	0	0	NA	NA	0	NA	NA
72676	1	2	2018	29	1	9	3	0	0	0	NA	NA	0	NA	NA
72677	1	2	2018	45	1	7	1	0	0	0	NA	NA	0	NA	NA
72678	1	1	2018	25	2	11	4	0	0	3	NA	NA	0	NA	NA
72679	1	1	2018	44	2	12	4	0	0	0	NA	NA	0	NA	NA
72680	1	1	2018	2	2	7	1	0	0	0	NA	NA	0	NA	NA
72681	1	1	2018	25	2	12	3	0	0	0	NA	NA	0	NA	NA
72682	1	2	2018	28	2	11	3	0	0	0	NA	NA	0	NA	NA
72683	1	2	2018	75	1	7	1	1	1	3	NA	NA	0	NA	NA
72684	1	1	2018	15	1	10	4	0	0	0	NA	NA	0	NA	NA
72685	1	2	2018	33	2	9	3	0	0	0	NA	NA	0	NA	NA
72686	1	1	2018	84	1	9	3	0	0	0	NA	NA	0	NA	NA
72687	1	1	2018	46	2	6	1	0	0	0	NA	NA	0	NA	NA
72688	1	1	2018	49	1	7	1	0	0	0	NA	NA	0	NA	NA
72689	1	1	2018	26	2	6	1	0	0	NA	NA	NA	0	NA	NA
72690	1	2	2018	50	2	7	1	0	0	4	NA	NA	0	NA	NA
72691	1	2	2018	66	2	10	3	0	0	0	NA	NA	0	NA	NA
72692	1	2	2018	64	1	11	4	0	0	0	NA	NA	0	NA	NA
72693	1	1	2018	2	2	9	3	0	0	0	NA	NA	1	NA	NA
72694	1	1	2018	49	1	7	1	0	0	0	NA	NA	0	NA	NA
72695	1	2	2018	45	1	11	3	0	0	0	NA	NA	1	NA	NA
72696	1	2	2018	90	1	7	1	0	0	0	NA	NA	0	NA	NA
72697	1	1	2018	25	2	11	3	0	0	0	NA	NA	0	NA	NA
72698	1	1	2018	54	2	11	3	0	0	0	NA	NA	0	NA	NA
72699	1	1	2018	19	1	8	1	0	0	0	NA	NA	0	NA	NA
72700	1	1	2018	67	2	6	1	0	0	0	NA	NA	0	NA	NA
72701	1	2	2018	79	2	12	3	0	0	0	NA	NA	0	NA	NA
72702	1	2	2018	21	1	9	1	0	0	0	NA	NA	0	NA	NA
72703	1	2	2018	65	1	10	3	0	0	0	NA	NA	0	NA	NA
72704	1	1	2018	25	1	7	1	0	0	0	NA	NA	0	NA	NA
72705	1	2	2018	74	2	10	3	0	0	0	NA	NA	1	NA	NA
72706	1	2	2018	57	2	12	3	0	0	0	NA	NA	0	NA	NA
72707	1	2	2018	53	1	10	3	0	0	0	NA	NA	0	NA	NA
72708	1	2	2018	36	2	7	1	0	0	0	NA	NA	0	NA	NA
72709	1	2	2018	33	2	9	3	0	0	0	NA	NA	0	NA	NA
72710	1	2	2018	75	1	7	1	0	0	0	NA	NA	0	NA	NA
72711	1	1	2018	52	2	11	3	0	0	0	NA	NA	0	NA	NA
72712	1	2	2018	21	1	8	1	0	0	0	NA	NA	0	NA	NA
72713	1	2	2018	85	2	7	1	0	0	0	NA	NA	0	NA	NA
72714	1	1	2018	26	1	8	1	0	0	0	NA	NA	0	NA	NA
72715	1	1	2018	61	1	7	1	0	0	0	NA	NA	0	NA	NA
72716	1	2	2018	71	1	8	1	0	0	0	NA	NA	0	NA	NA
72717	1	1	2018	39	1	7	1	0	0	0	NA	NA	0	NA	NA
72718	1	1	2018	61	1	7	1	0	0	0	NA	NA	0	NA	NA
72719	1	1	2018	44	1	12	4	0	0	0	NA	NA	1	NA	NA
72720	1	2	2018	42	2	7	1	0	0	0	NA	NA	0	NA	NA
72721	1	1	2018	18	1	7	1	0	0	0	NA	NA	0	NA	NA
72722	1	1	2018	59	1	7	1	0	0	0	NA	NA	0	NA	NA
72723	1	1	2018	10	2	11	4	0	0	0	NA	NA	0	NA	NA
72724	1	2	2018	21	1	8	1	0	0	0	NA	NA	0	NA	NA
72725	1	1	2018	25	2	7	1	0	0	0	NA	NA	0	NA	NA
72726	1	2	2018	70	1	10	3	0	0	0	NA	NA	0	NA	NA
72727	1	1	2018	47	2	9	3	0	0	0	NA	NA	0	NA	NA
72728	1	1	2018	67	2	9	3	0	0	0	NA	NA	0	NA	NA
72729	1	1	2018	13	1	11	4	0	0	0	NA	NA	0	NA	NA
72730	1	2	2018	16	1	7	1	0	0	0	NA	NA	0	NA	NA
72731	1	1	2018	73	2	10	3	0	0	0	NA	NA	0	NA	NA
72732	1	2	2018	89	1	7	1	0	0	0	NA	NA	0	NA	NA
72733	1	1	2018	27	1	6	1	0	0	0	NA	NA	0	NA	NA
72734	1	1	2018	8	2	10	3	0	0	0	NA	NA	0	NA	NA
72735	1	2	2018	5	2	10	3	0	0	0	NA	NA	0	NA	NA
72736	1	1	2018	14	2	10	3	0	0	0	NA	NA	0	NA	NA
72737	1	1	2018	46	1	10	4	0	0	0	NA	NA	0	NA	NA
72738	1	1	2018	25	2	9	1	0	0	0	NA	NA	0	NA	NA
72739	1	1	2018	25	2	10	3	0	0	0	NA	NA	0	NA	NA
72740	1	2	2018	37	1	7	1	0	0	0	NA	NA	0	NA	NA
72741	1	1	2018	49	2	7	1	0	0	0	NA	NA	0	NA	NA
72742	1	2	2018	51	2	8	1	1	1	2	NA	NA	0	NA	NA
72743	1	2	2018	22	2	8	1	0	0	0	NA	NA	0	NA	NA
72744	1	2	2018	43	2	7	1	0	0	0	NA	NA	0	NA	NA
72745	1	2	2018	76	1	11	4	0	0	0	NA	NA	0	NA	NA
72746	1	1	2018	2	2	7	1	0	0	0	NA	NA	0	NA	NA
72747	1	1	2018	8	2	11	4	0	0	0	NA	NA	1	NA	NA
72748	1	1	2018	58	2	7	1	0	0	0	NA	NA	0	NA	NA
72749	1	2	2018	66	1	10	3	0	0	0	NA	NA	1	NA	NA
72750	1	1	2018	25	2	12	4	0	0	0	NA	NA	0	NA	NA
72751	1	1	2018	38	1	12	4	0	0	0	NA	NA	0	NA	NA
72752	1	2	2018	68	1	7	1	0	0	0	NA	NA	0	NA	NA
72753	1	1	2018	63	1	11	3	0	0	0	NA	NA	0	NA	NA
72754	1	2	2018	16	2	8	1	0	0	0	NA	NA	0	NA	NA
72755	1	2	2018	53	1	9	3	0	0	0	NA	NA	0	NA	NA
72756	1	1	2018	54	1	7	1	0	0	0	NA	NA	0	NA	NA
72757	1	2	2018	68	2	10	3	0	0	0	NA	NA	0	NA	NA
72758	1	2	2018	71	1	8	1	0	0	2	NA	NA	1	NA	NA
72759	1	2	2018	40	1	8	1	0	0	0	NA	NA	0	NA	NA
72760	1	1	2018	25	2	12	4	0	0	0	NA	NA	0	NA	NA
72761	1	1	2018	13	2	10	3	0	0	0	NA	NA	0	NA	NA
72762	1	1	2018	88	2	7	1	0	0	0	NA	NA	0	NA	NA
72763	1	1	2018	48	2	9	3	0	0	4	NA	NA	0	NA	NA
72764	1	2	2018	37	2	7	1	0	0	0	NA	NA	0	NA	NA
72765	1	2	2018	57	2	10	3	0	0	0	NA	NA	0	NA	NA
72766	1	1	2018	1	1	9	1	0	0	0	NA	NA	0	NA	NA
72767	1	1	2018	27	2	12	4	0	0	0	NA	NA	0	NA	NA
72768	1	2	2018	28	2	7	1	0	0	0	NA	NA	0	NA	NA
72769	1	1	2018	52	1	7	1	0	0	0	NA	NA	0	NA	NA
72770	1	2	2018	70	1	7	1	0	0	0	NA	NA	0	NA	NA
72771	1	2	2018	31	2	7	1	0	0	0	NA	NA	0	NA	NA
72772	1	1	2018	27	1	6	1	0	0	0	NA	NA	0	NA	NA
72773	1	2	2018	34	1	7	1	0	0	0	NA	NA	0	NA	NA
72774	1	1	2018	73	1	9	3	0	0	0	NA	NA	1	NA	NA
72775	1	2	2018	89	2	7	1	0	0	0	NA	NA	0	NA	NA
72776	1	2	2018	76	2	7	1	0	0	0	NA	NA	0	NA	NA
72777	1	1	2018	73	2	8	1	0	0	0	NA	NA	0	NA	NA
72778	1	2	2018	40	1	7	1	0	0	0	NA	NA	1	NA	NA
72779	1	1	2018	11	1	10	3	0	0	0	NA	NA	0	NA	NA
72780	1	1	2018	25	2	12	4	0	0	0	NA	NA	0	NA	NA
72781	1	2	2018	16	1	10	3	0	0	0	NA	NA	0	NA	NA
72782	1	2	2018	45	2	8	1	0	0	0	NA	NA	0	NA	NA
72783	1	1	2018	38	1	8	1	0	0	0	NA	NA	0	NA	NA
72784	1	2	2018	71	2	10	3	1	1	2	NA	NA	1	NA	NA
72785	1	2	2018	77	1	8	1	0	0	0	NA	NA	0	NA	NA
72786	1	1	2018	38	1	13	4	0	0	0	NA	NA	0	NA	NA
72787	1	1	2018	30	1	11	3	0	0	0	NA	NA	0	NA	NA
72788	1	2	2018	50	1	8	1	0	0	0	NA	NA	0	NA	NA
72789	1	1	2018	48	1	10	3	0	0	0	NA	NA	0	NA	NA
72790	1	1	2018	49	1	9	3	0	0	0	NA	NA	0	NA	NA
72791	1	2	2018	65	1	9	3	0	0	0	NA	NA	0	NA	NA
72792	1	1	2018	39	2	11	4	0	0	0	NA	NA	0	NA	NA
72793	1	1	2018	63	1	11	3	0	0	0	NA	NA	0	NA	NA
72794	1	2	2018	87	1	9	3	0	0	0	NA	NA	0	NA	NA
72795	1	1	2018	13	2	6	1	0	0	0	NA	NA	0	NA	NA
72796	1	1	2018	58	1	8	3	0	0	0	NA	NA	0	NA	NA
72797	1	2	2018	85	1	7	1	0	0	0	NA	NA	0	NA	NA
72798	1	1	2018	46	1	10	4	0	0	0	NA	NA	0	NA	NA
72799	1	1	2018	13	1	9	1	0	0	0	NA	NA	0	NA	NA
72800	1	2	2018	71	2	10	3	0	0	0	NA	NA	0	NA	NA
72801	1	1	2018	25	2	9	3	0	0	0	NA	NA	0	NA	NA
72802	1	1	2018	25	1	7	1	0	0	0	NA	NA	0	NA	NA
72803	1	2	2018	75	2	7	1	0	0	0	NA	NA	1	NA	NA
72804	1	2	2018	66	2	12	3	0	0	0	NA	NA	0	NA	NA
72805	1	1	2018	27	2	10	3	0	0	0	NA	NA	0	NA	NA
72806	1	2	2018	72	2	7	1	0	0	0	NA	NA	0	NA	NA
72807	1	2	2018	75	1	12	3	1	1	2	NA	NA	0	NA	NA
72808	1	2	2018	16	1	7	1	0	0	0	NA	NA	0	NA	NA
72809	1	2	2018	76	2	9	1	0	0	0	NA	NA	0	NA	NA
72810	1	2	2018	28	2	9	1	0	0	0	NA	NA	0	NA	NA
72811	1	2	2018	33	2	11	3	0	0	0	NA	NA	0	NA	NA
72812	1	1	2018	39	1	9	3	0	0	0	NA	NA	0	NA	NA
72813	1	2	2018	33	1	7	1	0	0	0	NA	NA	0	NA	NA
72814	1	1	2018	25	1	10	3	0	0	0	NA	NA	0	NA	NA
72815	1	1	2018	44	1	12	4	0	0	0	NA	NA	0	NA	NA
72816	1	2	2018	50	2	8	1	0	0	0	NA	NA	0	NA	NA
72817	1	1	2018	9	2	12	4	0	999	0	NA	NA	0	NA	NA
72818	1	1	2018	63	2	12	4	0	0	0	NA	NA	0	NA	NA
72819	1	2	2018	66	1	10	3	1	1	4	NA	NA	0	NA	NA
72820	1	1	2018	59	2	11	4	0	0	0	NA	NA	0	NA	NA
72821	1	1	2018	15	2	10	3	0	0	0	NA	NA	0	NA	NA
72822	1	1	2018	80	2	8	1	0	0	0	NA	NA	0	NA	NA
72823	1	2	2018	70	2	7	1	0	0	0	NA	NA	0	NA	NA
72824	1	1	2018	13	1	11	3	0	0	0	NA	NA	0	NA	NA
72825	1	2	2018	36	1	11	3	0	0	0	NA	NA	0	NA	NA
72826	1	1	2018	15	2	7	1	0	0	4	NA	NA	0	NA	NA
72827	1	2	2018	4	1	11	3	0	0	0	NA	NA	0	NA	NA
72828	1	1	2018	14	1	9	3	0	0	0	NA	NA	0	NA	NA
72829	1	2	2018	64	2	9	3	0	0	0	NA	NA	0	NA	NA
72830	1	1	2018	10	2	12	3	0	0	0	NA	NA	0	NA	NA
72831	1	2	2018	28	1	9	1	0	0	0	NA	NA	0	NA	NA
72832	1	1	2018	44	1	6	1	0	0	0	NA	NA	0	NA	NA
72833	1	1	2018	25	1	6	1	0	0	0	NA	NA	0	NA	NA
72834	1	1	2018	47	1	10	4	0	0	0	NA	NA	0	NA	NA
72835	1	2	2018	81	1	7	1	0	0	0	NA	NA	0	NA	NA
72836	1	2	2018	42	1	7	1	0	0	0	NA	NA	0	NA	NA
72837	1	2	2018	75	1	8	1	0	0	2	NA	NA	0	NA	NA
72838	1	1	2018	82	1	9	3	0	0	0	NA	NA	0	NA	NA
72839	1	1	2018	25	2	6	1	0	0	0	NA	NA	0	NA	NA
72840	1	1	2018	46	1	10	4	0	0	0	NA	NA	0	NA	NA
72841	1	2	2018	4	2	7	1	1	1	0	NA	NA	0	NA	NA
72842	1	2	2018	36	1	8	1	0	0	0	NA	NA	1	NA	NA
72843	1	1	2018	2	2	10	3	0	0	0	NA	NA	0	NA	NA
72844	1	2	2018	29	2	10	3	0	0	0	NA	NA	0	NA	NA
72845	1	1	2018	84	2	9	3	0	0	0	NA	NA	0	NA	NA
72846	1	1	2018	1	1	10	3	0	0	0	NA	NA	0	NA	NA
72847	1	1	2018	27	1	10	4	0	0	0	NA	NA	0	NA	NA
72848	1	1	2018	13	2	7	1	0	0	0	NA	NA	0	NA	NA
72849	1	1	2018	61	1	7	1	0	0	0	NA	NA	0	NA	NA
72850	1	1	2018	14	1	7	1	0	0	0	NA	NA	0	NA	NA
72851	1	2	2018	55	1	7	1	0	0	0	NA	NA	0	NA	NA
72852	1	1	2018	10	1	9	3	0	0	0	NA	NA	0	NA	NA
72853	1	2	2018	28	2	8	1	0	0	0	NA	NA	0	NA	NA
72854	1	2	2018	90	1	7	1	0	0	0	NA	NA	0	NA	NA
72855	1	1	2018	11	2	11	4	0	0	0	NA	NA	0	NA	NA
72856	1	1	2018	17	1	8	1	0	0	0	NA	NA	0	NA	NA
72857	1	2	2018	56	1	7	1	0	0	0	NA	NA	0	NA	NA
72858	1	2	2018	68	2	8	1	0	0	2	NA	NA	0	NA	NA
72859	1	1	2018	58	2	8	1	0	0	0	NA	NA	0	NA	NA
72860	1	2	2018	64	2	10	3	0	0	0	NA	NA	0	NA	NA
72861	1	2	2018	86	1	7	1	0	0	2	NA	NA	0	NA	NA
72862	1	2	2018	37	2	9	1	0	0	0	NA	NA	0	NA	NA
72863	1	2	2018	41	1	10	3	0	0	0	NA	NA	0	NA	NA
72864	1	1	2018	59	2	11	4	0	0	0	NA	NA	0	NA	NA
72865	1	2	2018	16	1	7	1	0	0	0	NA	NA	0	NA	NA
72866	1	2	2018	57	2	11	3	0	0	0	NA	NA	0	NA	NA
72867	1	1	2018	26	1	6	1	0	0	0	NA	NA	0	NA	NA
72868	1	1	2018	80	1	9	3	0	0	0	NA	NA	0	NA	NA
72869	1	2	2018	5	2	10	3	0	0	0	NA	NA	0	NA	NA
72870	1	1	2018	35	1	10	3	0	0	0	NA	NA	0	NA	NA
72871	1	2	2018	85	1	7	1	0	0	0	NA	NA	0	NA	NA
72872	1	1	2018	73	2	7	1	0	0	0	NA	NA	0	NA	NA
72873	1	1	2018	25	1	7	1	0	0	0	NA	NA	0	NA	NA
72874	1	1	2018	17	2	8	1	0	0	0	NA	NA	0	NA	NA
72875	1	2	2018	77	2	8	1	0	0	0	NA	NA	0	NA	NA
72876	1	1	2018	67	1	7	1	0	0	0	NA	NA	0	NA	NA
72877	1	2	2018	79	1	9	3	0	0	0	NA	NA	1	NA	NA
72878	1	2	2018	77	2	10	3	0	0	0	NA	NA	0	NA	NA
72879	1	2	2018	16	1	8	1	0	0	0	NA	NA	0	NA	NA
72880	1	2	2018	89	2	11	3	0	0	0	NA	NA	0	NA	NA
72881	1	2	2018	29	2	8	1	0	0	0	NA	NA	0	NA	NA
72882	1	2	2018	45	2	10	3	0	0	4	NA	NA	0	NA	NA
72883	1	2	2018	86	2	12	3	1	1	2	NA	NA	0	NA	NA
72884	1	2	2018	77	2	10	1	0	0	0	NA	NA	0	NA	NA
72885	1	1	2018	44	1	10	4	0	0	0	NA	NA	1	NA	NA
72886	1	1	2018	25	1	6	1	0	0	0	NA	NA	0	NA	NA
72887	1	2	2018	57	1	8	1	0	0	0	NA	NA	0	NA	NA
72888	1	2	2018	57	1	7	1	0	0	0	NA	NA	0	NA	NA
72889	1	2	2018	12	2	12	3	0	0	0	NA	NA	0	NA	NA
72890	1	2	2018	34	1	7	1	0	0	0	NA	NA	0	NA	NA
72891	1	2	2018	33	2	10	3	0	0	0	NA	NA	0	NA	NA
72892	1	1	2018	30	1	6	1	0	0	0	NA	NA	0	NA	NA
72893	1	1	2018	13	2	11	4	0	0	0	NA	NA	0	NA	NA
72894	1	2	2018	77	1	8	1	0	0	0	NA	NA	0	NA	NA
72895	1	1	2018	60	2	9	1	0	0	0	NA	NA	0	NA	NA
72896	1	1	2018	46	1	10	3	0	0	0	NA	NA	0	NA	NA
72897	1	2	2018	43	2	8	1	0	0	0	NA	NA	0	NA	NA
72898	1	1	2018	25	2	11	1	0	0	0	NA	NA	0	NA	NA
72899	1	2	2018	40	2	9	3	0	0	0	NA	NA	0	NA	NA
72900	1	2	2018	90	1	9	3	0	0	0	NA	NA	0	NA	NA
72901	1	2	2018	16	2	9	3	0	0	0	NA	NA	0	NA	NA
72902	1	2	2018	41	2	10	3	0	0	0	NA	NA	0	NA	NA
72903	1	2	2018	89	2	10	3	0	0	0	NA	NA	0	NA	NA
72904	1	1	2018	25	1	6	1	0	0	0	NA	NA	0	NA	NA
72905	1	2	2018	34	1	8	1	0	0	0	NA	NA	0	NA	NA
72906	1	1	2018	59	2	8	1	0	0	0	NA	NA	0	NA	NA
72907	1	2	2018	70	2	7	1	0	0	0	NA	NA	0	NA	NA
72908	1	2	2018	72	2	7	1	0	0	0	NA	NA	0	NA	NA
72909	1	2	2018	4	1	9	3	0	0	0	NA	NA	0	NA	NA
72910	1	1	2018	54	2	11	4	0	0	0	NA	NA	0	NA	NA
72911	1	2	2018	90	2	9	3	0	0	0	NA	NA	0	NA	NA
72912	1	2	2018	22	1	7	1	0	0	0	NA	NA	0	NA	NA
72913	1	2	2018	74	2	8	1	0	0	0	NA	NA	0	NA	NA
72914	1	1	2018	8	1	10	4	0	0	0	NA	NA	0	NA	NA
72915	1	2	2018	79	1	8	1	0	0	0	NA	NA	0	NA	NA
72916	1	2	2018	81	1	7	1	0	0	0	NA	NA	0	NA	NA
72917	1	2	2018	40	1	10	3	0	0	0	NA	NA	0	NA	NA
72918	1	2	2018	45	1	7	1	0	0	0	NA	NA	0	NA	NA
72919	1	2	2018	78	2	10	3	0	0	0	NA	NA	0	NA	NA
72920	1	1	2018	15	2	8	1	0	0	0	NA	NA	0	NA	NA
72921	1	2	2018	21	1	11	3	0	0	0	NA	NA	1	NA	NA
72922	1	1	2018	52	2	12	4	0	0	0	NA	NA	0	NA	NA
72923	1	1	2018	20	1	6	1	0	0	0	NA	NA	0	NA	NA
72924	1	2	2018	65	2	7	1	0	0	0	NA	NA	0	NA	NA
72925	1	1	2018	82	2	7	1	0	0	0	NA	NA	0	NA	NA
72926	1	1	2018	32	2	12	4	0	0	0	NA	NA	0	NA	NA
72927	1	2	2018	64	2	7	1	0	0	0	NA	NA	0	NA	NA
72928	1	1	2018	26	1	7	1	0	0	0	NA	NA	0	NA	NA
72929	1	1	2018	52	2	12	3	0	0	0	NA	NA	0	NA	NA
72930	1	1	2018	1	2	11	3	0	0	0	NA	NA	1	NA	NA
72931	1	1	2018	1	2	10	1	0	0	0	NA	NA	0	NA	NA
72932	1	1	2018	88	1	7	1	0	0	0	NA	NA	0	NA	NA
72933	1	1	2018	8	1	11	4	0	0	0	NA	NA	0	NA	NA
72934	1	1	2018	1	1	7	1	0	0	0	NA	NA	0	NA	NA
72935	1	1	2018	3	1	10	1	0	0	0	NA	NA	0	NA	NA
72936	1	1	2018	73	2	9	3	0	0	0	NA	NA	0	NA	NA
72937	1	2	2018	75	1	8	1	0	0	0	NA	NA	0	NA	NA
72938	1	1	2018	48	1	10	3	0	0	0	NA	NA	0	NA	NA
72939	1	1	2018	11	1	8	1	0	0	0	NA	NA	0	NA	NA
72940	1	1	2018	2	1	9	3	0	0	0	NA	NA	0	NA	NA
72941	1	1	2018	25	2	9	3	0	0	0	NA	NA	0	NA	NA
72942	1	2	2018	16	2	9	3	0	0	0	NA	NA	1	NA	NA
72943	1	1	2018	54	1	8	1	0	0	0	NA	NA	0	NA	NA
72944	1	1	2018	67	2	11	3	0	0	0	NA	NA	0	NA	NA
72945	1	2	2018	37	1	11	3	0	0	0	NA	NA	0	NA	NA
72946	1	1	2018	60	2	10	3	0	0	0	NA	NA	0	NA	NA
72947	1	2	2018	36	1	7	1	0	0	0	NA	NA	0	NA	NA
72948	1	1	2018	11	2	6	1	0	0	0	NA	NA	0	NA	NA
72949	1	1	2018	54	2	7	1	0	0	0	NA	NA	0	NA	NA
72950	1	1	2018	14	1	7	1	0	0	0	NA	NA	0	NA	NA
72951	1	1	2018	7	1	7	1	0	0	0	NA	NA	0	NA	NA
72952	1	2	2018	86	2	7	1	1	1	3	NA	NA	0	NA	NA
72953	1	1	2018	18	1	7	1	0	0	0	NA	NA	0	NA	NA
72954	1	2	2018	81	1	10	3	0	0	2	NA	NA	0	NA	NA
72955	1	2	2018	41	1	7	1	0	0	0	NA	NA	0	NA	NA
72956	1	2	2018	89	2	7	1	0	0	0	NA	NA	0	NA	NA
72957	1	2	2018	56	2	9	3	0	0	0	NA	NA	0	NA	NA
72958	1	1	2018	46	2	12	4	0	0	0	NA	NA	0	NA	NA
72959	1	2	2018	16	1	10	3	0	0	0	NA	NA	0	NA	NA
72960	1	1	2018	84	1	11	4	0	0	0	NA	NA	0	NA	NA
72961	1	1	2018	27	2	7	1	0	0	0	NA	NA	0	NA	NA
72962	1	2	2018	68	2	8	1	0	0	0	NA	NA	0	NA	NA
72963	1	2	2018	29	2	9	3	0	0	0	NA	NA	0	NA	NA
72964	1	1	2018	84	2	7	1	0	0	0	NA	NA	0	NA	NA
72965	1	2	2018	86	2	10	3	0	0	0	NA	NA	0	NA	NA
72966	1	1	2018	73	1	8	3	0	0	0	NA	NA	0	NA	NA
72967	1	1	2018	67	1	9	3	0	0	0	NA	NA	0	NA	NA
72968	1	1	2018	26	2	7	1	0	0	0	NA	NA	0	NA	NA
72969	1	2	2018	28	2	7	1	0	0	0	NA	NA	0	NA	NA
72970	1	1	2018	20	1	9	3	0	0	0	NA	NA	0	NA	NA
72971	1	2	2018	74	1	9	1	0	0	0	NA	NA	0	NA	NA
72972	1	2	2018	70	1	10	3	0	0	0	NA	NA	0	NA	NA
72973	1	1	2018	73	1	7	1	0	0	0	NA	NA	0	NA	NA
72974	1	2	2018	43	1	11	3	0	0	0	NA	NA	0	NA	NA
72975	1	1	2018	84	2	7	1	0	0	0	NA	NA	0	NA	NA
72976	1	2	2018	4	2	12	3	0	0	0	NA	NA	0	NA	NA
72977	1	2	2018	81	1	7	1	1	1	2	NA	NA	0	NA	NA
72978	1	2	2018	31	1	7	1	0	0	0	NA	NA	0	NA	NA
72979	1	2	2018	76	1	9	3	0	0	0	NA	NA	0	NA	NA
72980	1	1	2018	17	2	11	4	0	0	0	NA	NA	0	NA	NA
72981	1	1	2018	7	2	10	4	0	0	0	NA	NA	0	NA	NA
72982	1	1	2018	49	1	12	4	0	0	0	NA	NA	0	NA	NA
72983	1	2	2018	64	2	8	1	0	0	0	NA	NA	0	NA	NA
72984	1	1	2018	26	2	12	4	0	0	0	NA	NA	0	NA	NA
72985	1	1	2018	25	1	8	1	0	0	0	NA	NA	0	NA	NA
72986	1	1	2018	11	1	11	4	0	0	0	NA	NA	0	NA	NA
72987	1	2	2018	36	1	10	3	0	0	0	NA	NA	0	NA	NA
72988	1	2	2018	64	1	10	3	0	0	0	NA	NA	0	NA	NA
72989	1	1	2018	32	1	10	3	0	0	0	NA	NA	0	NA	NA
72990	1	2	2018	45	1	8	1	0	0	0	NA	NA	0	NA	NA
72991	1	1	2018	15	2	9	3	0	0	0	NA	NA	0	NA	NA
72992	1	1	2018	46	2	10	3	0	0	0	NA	NA	0	NA	NA
72993	1	2	2018	41	1	11	3	0	0	0	NA	NA	0	NA	NA
72994	1	1	2018	18	2	13	3	0	0	0	NA	NA	0	NA	NA
72995	1	1	2018	82	1	8	1	0	0	3	NA	NA	0	NA	NA
72996	1	2	2018	53	1	10	3	0	0	0	NA	NA	0	NA	NA
72997	1	2	2018	41	2	10	3	0	0	0	NA	NA	0	NA	NA
72998	1	1	2018	54	1	8	1	0	0	0	NA	NA	0	NA	NA
72999	1	1	2018	47	1	9	4	0	0	0	NA	NA	0	NA	NA
73000	1	2	2018	86	2	7	1	0	0	0	NA	NA	0	NA	NA
73001	1	2	2018	33	2	11	3	0	0	0	NA	NA	0	NA	NA
73002	1	1	2018	80	2	10	3	0	0	0	NA	NA	0	NA	NA
73003	1	1	2018	84	1	7	1	0	0	0	NA	NA	0	NA	NA
73004	1	1	2018	6	1	10	3	0	0	0	NA	NA	0	NA	NA
73005	1	2	2018	79	1	10	3	0	0	0	NA	NA	1	NA	NA
73006	1	1	2018	26	2	7	1	0	0	NA	NA	NA	0	NA	NA
73007	1	2	2018	64	1	7	1	0	0	0	NA	NA	0	NA	NA
73008	1	2	2018	74	1	9	3	0	0	0	NA	NA	0	NA	NA
73009	1	1	2018	26	2	12	4	0	0	0	NA	NA	0	NA	NA
73010	1	1	2018	39	1	10	4	0	0	0	NA	NA	0	NA	NA
73011	1	1	2018	52	2	8	1	0	0	0	NA	NA	0	NA	NA
73012	1	1	2018	25	2	11	4	0	0	0	NA	NA	0	NA	NA
73013	1	2	2018	4	1	7	1	0	0	0	NA	NA	0	NA	NA
73014	1	2	2018	21	2	10	3	0	0	0	NA	NA	1	NA	NA
73015	1	1	2018	35	2	10	3	0	0	0	NA	NA	0	NA	NA
73016	1	2	2018	83	1	12	3	0	0	0	NA	NA	0	NA	NA
73017	1	2	2018	34	1	7	1	0	0	0	NA	NA	0	NA	NA
73018	1	2	2018	22	1	12	3	0	0	0	NA	NA	0	NA	NA
73019	1	1	2018	73	1	6	1	0	0	0	NA	NA	0	NA	NA
73020	1	1	2018	54	1	7	1	0	0	0	NA	NA	0	NA	NA
73021	1	2	2018	36	1	7	1	0	0	0	NA	NA	0	NA	NA
73022	1	1	2018	15	1	10	3	0	0	0	NA	NA	0	NA	NA
73023	1	1	2018	63	1	9	3	0	0	0	NA	NA	0	NA	NA
73024	1	1	2018	67	1	6	1	0	0	0	NA	NA	0	NA	NA
73025	1	2	2018	16	2	9	3	0	0	0	NA	NA	0	NA	NA
73026	1	2	2018	36	2	8	1	0	0	0	NA	NA	0	NA	NA
73027	1	2	2018	45	2	9	3	0	0	0	NA	NA	0	NA	NA
73028	1	1	2018	3	2	11	4	0	0	0	NA	NA	0	NA	NA
73029	1	2	2018	68	1	7	1	0	0	0	NA	NA	0	NA	NA
73030	1	2	2018	74	1	7	1	0	0	0	NA	NA	0	NA	NA
73031	1	1	2018	11	2	7	1	0	0	0	NA	NA	0	NA	NA
73032	1	2	2018	66	2	10	3	0	0	0	NA	NA	0	NA	NA
73033	1	2	2018	90	2	12	3	0	0	0	NA	NA	0	NA	NA
73034	1	2	2018	36	2	7	1	0	0	0	NA	NA	0	NA	NA
73035	1	1	2018	14	2	9	3	0	0	0	NA	NA	0	NA	NA
73036	1	1	2018	46	2	10	4	0	0	0	NA	NA	0	NA	NA
73037	1	2	2018	36	2	10	3	0	0	0	NA	NA	0	NA	NA
73038	1	1	2018	61	1	10	3	0	0	0	NA	NA	0	NA	NA
73039	1	2	2018	57	2	13	4	0	0	0	NA	NA	0	NA	NA
73040	1	1	2018	52	2	9	3	0	0	0	NA	NA	0	NA	NA
73041	1	1	2018	48	1	6	1	0	0	0	NA	NA	0	NA	NA
73042	1	1	2018	14	2	9	1	0	0	4	NA	NA	0	NA	NA
73043	1	2	2018	37	2	10	3	0	0	0	NA	NA	0	NA	NA
73044	1	2	2018	43	2	7	1	0	0	0	NA	NA	0	NA	NA
73045	1	2	2018	68	1	10	3	0	0	0	NA	NA	0	NA	NA
73046	1	2	2018	34	2	11	3	0	0	0	NA	NA	0	NA	NA
73047	1	1	2018	61	2	7	1	0	0	0	NA	NA	0	NA	NA
73048	1	1	2018	49	2	7	1	0	0	0	NA	NA	0	NA	NA
73049	1	1	2018	35	1	10	3	0	0	0	NA	NA	0	NA	NA
73050	1	1	2018	17	2	10	4	0	0	0	NA	NA	0	NA	NA
73051	1	2	2018	36	2	7	1	0	0	0	NA	NA	0	NA	NA
73052	1	1	2018	25	2	11	4	0	0	0	NA	NA	0	NA	NA
73053	1	2	2018	29	1	7	1	1	1	3	NA	NA	0	NA	NA
73054	1	2	2018	76	2	9	1	0	0	0	NA	NA	0	NA	NA
73055	1	1	2018	19	1	11	4	0	0	0	NA	NA	0	NA	NA
73056	1	1	2018	27	2	10	3	0	0	0	NA	NA	0	NA	NA
73057	1	2	2018	65	1	12	3	0	0	0	NA	NA	0	NA	NA
73058	1	2	2018	37	2	7	1	0	0	0	NA	NA	0	NA	NA
73059	1	1	2018	15	2	11	4	0	0	0	NA	NA	0	NA	NA
73060	1	1	2018	20	2	11	3	0	0	0	NA	NA	0	NA	NA
73061	1	2	2018	85	1	7	1	0	0	2	NA	NA	0	NA	NA
73062	1	2	2018	83	1	9	3	0	0	0	NA	NA	0	NA	NA
73063	1	2	2018	4	1	10	3	0	0	0	NA	NA	1	NA	NA
73064	1	2	2018	4	2	7	1	0	0	0	NA	NA	0	NA	NA
73065	1	2	2018	4	1	10	3	0	0	0	NA	NA	0	NA	NA
73066	1	2	2018	12	1	7	1	0	0	0	NA	NA	0	NA	NA
73067	1	2	2018	43	1	8	3	0	0	0	NA	NA	0	NA	NA
73068	1	2	2018	79	1	11	3	0	0	0	NA	NA	1	NA	NA
73069	1	2	2018	90	1	10	3	0	0	0	NA	NA	0	NA	NA
73070	1	2	2018	76	1	7	1	0	0	0	NA	NA	0	NA	NA
73071	1	2	2018	42	1	8	1	0	0	0	NA	NA	0	NA	NA
73072	1	1	2018	25	1	11	3	0	0	2	NA	NA	0	NA	NA
73073	1	1	2018	44	2	7	1	0	0	0	NA	NA	0	NA	NA
73074	1	2	2018	5	2	9	3	0	0	0	NA	NA	0	NA	NA
73075	1	2	2018	89	2	7	1	0	0	0	NA	NA	0	NA	NA
73076	1	1	2018	19	1	11	4	0	0	0	NA	NA	0	NA	NA
73077	1	1	2018	15	1	11	4	0	0	0	NA	NA	0	NA	NA
73078	1	1	2018	47	2	6	1	0	0	0	NA	NA	0	NA	NA
73079	1	1	2018	26	1	10	4	0	0	0	NA	NA	0	NA	NA
73080	1	1	2018	25	1	12	4	0	0	0	NA	NA	0	NA	NA
73081	1	2	2018	43	1	10	3	0	0	0	NA	NA	0	NA	NA
73082	1	1	2018	27	2	10	3	0	0	0	NA	NA	0	NA	NA
73083	1	1	2018	2	1	6	1	0	0	0	NA	NA	0	NA	NA
73084	1	1	2018	30	1	8	1	1	1	2	NA	NA	0	NA	NA
73085	1	1	2018	82	1	10	3	0	0	0	NA	NA	0	NA	NA
73086	1	2	2018	23	1	7	1	0	0	0	NA	NA	0	NA	NA
73087	1	1	2018	2	1	11	4	0	0	0	NA	NA	0	NA	NA
73088	1	2	2018	53	2	10	3	0	0	0	NA	NA	0	NA	NA
73089	1	1	2018	27	2	10	3	0	0	0	NA	NA	0	NA	NA
73090	1	2	2018	74	1	8	1	0	0	0	NA	NA	0	NA	NA
73091	1	2	2018	71	2	12	3	0	0	0	NA	NA	0	NA	NA
73092	1	1	2018	20	1	10	3	0	0	0	NA	NA	0	NA	NA
73093	1	2	2018	56	1	7	1	0	0	0	NA	NA	0	NA	NA
73094	1	2	2018	23	2	8	1	0	0	0	NA	NA	0	NA	NA
73095	1	2	2018	55	1	7	1	0	0	0	NA	NA	0	NA	NA
73096	1	1	2018	82	2	12	4	0	0	0	NA	NA	0	NA	NA
73097	1	1	2018	67	1	7	1	0	0	4	NA	NA	0	NA	NA
73098	1	2	2018	36	1	7	1	0	0	0	NA	NA	0	NA	NA
73099	1	2	2018	90	2	9	3	0	0	0	NA	NA	0	NA	NA
73100	1	2	2018	65	1	10	3	0	0	0	NA	NA	0	NA	NA
73101	1	2	2018	75	2	11	3	0	0	0	NA	NA	0	NA	NA
73102	1	1	2018	2	1	10	3	0	0	1	NA	NA	1	NA	NA
73103	1	1	2018	25	2	12	3	0	0	0	NA	NA	0	NA	NA
73104	1	1	2018	9	2	7	1	0	0	0	NA	NA	0	NA	NA
73105	1	1	2018	6	2	9	1	0	0	0	NA	NA	0	NA	NA
73106	1	2	2018	89	1	9	3	0	0	0	NA	NA	0	NA	NA
73107	1	2	2018	70	1	7	1	0	0	0	NA	NA	0	NA	NA
73108	1	2	2018	76	2	6	1	0	0	0	NA	NA	0	NA	NA
73109	1	1	2018	6	1	9	1	0	0	0	NA	NA	0	NA	NA
73110	1	1	2018	20	2	7	1	0	0	0	NA	NA	0	NA	NA
73111	1	2	2018	29	2	11	3	0	0	0	NA	NA	0	NA	NA
73112	1	2	2018	29	2	10	3	0	0	0	NA	NA	0	NA	NA
73113	1	1	2018	27	2	6	1	0	0	0	NA	NA	0	NA	NA
73114	1	1	2018	48	2	10	3	0	0	0	NA	NA	0	NA	NA
73115	1	1	2018	18	1	9	3	0	0	0	NA	NA	0	NA	NA
73116	1	2	2018	89	1	7	1	0	0	0	NA	NA	0	NA	NA
73117	1	1	2018	17	2	10	4	0	0	0	NA	NA	0	NA	NA
73118	1	2	2018	65	2	7	1	0	0	0	NA	NA	0	NA	NA
73119	1	2	2018	79	2	12	3	0	0	0	NA	NA	0	NA	NA
73120	1	1	2018	18	2	7	1	0	0	0	NA	NA	0	NA	NA
73121	1	1	2018	67	2	7	1	0	0	0	NA	NA	0	NA	NA
73122	1	1	2018	39	1	10	4	0	0	0	NA	NA	0	NA	NA
73123	1	1	2018	59	1	7	1	0	0	0	NA	NA	0	NA	NA
73124	1	1	2018	46	2	6	1	0	0	0	NA	NA	0	NA	NA
73125	1	2	2018	74	2	9	3	0	0	0	NA	NA	0	NA	NA
73126	1	1	2018	67	2	11	3	0	0	0	NA	NA	1	NA	NA
73127	1	1	2018	32	1	7	1	0	0	0	NA	NA	0	NA	NA
73128	1	1	2018	80	1	10	4	0	0	0	NA	NA	0	NA	NA
73129	1	2	2018	83	1	7	1	0	0	0	NA	NA	0	NA	NA
73130	1	1	2018	82	1	8	1	0	0	0	NA	NA	0	NA	NA
73131	1	1	2018	35	1	10	3	0	0	0	NA	NA	0	NA	NA
73132	1	1	2018	11	1	7	1	0	0	0	NA	NA	0	NA	NA
73133	1	2	2018	75	1	10	3	0	0	0	NA	NA	1	NA	NA
73134	1	2	2018	64	2	11	3	0	0	0	NA	NA	0	NA	NA
73135	1	2	2018	78	1	9	3	0	0	0	NA	NA	0	NA	NA
73136	1	2	2018	21	1	7	1	0	0	0	NA	NA	0	NA	NA
73137	1	1	2018	30	2	10	3	0	0	0	NA	NA	0	NA	NA
73138	1	1	2018	15	2	10	3	0	0	0	NA	NA	0	NA	NA
73139	1	1	2018	39	2	7	1	0	0	0	NA	NA	0	NA	NA
73140	1	1	2018	1	2	8	1	1	1	0	NA	NA	0	NA	NA
73141	1	1	2018	88	1	10	3	0	0	0	NA	NA	0	NA	NA
73142	1	1	2018	25	2	12	4	0	0	0	NA	NA	0	NA	NA
73143	1	2	2018	33	1	10	3	0	0	0	NA	NA	0	NA	NA
73144	1	1	2018	11	2	12	3	0	0	0	NA	NA	0	NA	NA
73145	1	2	2018	65	2	7	1	0	0	0	NA	NA	0	NA	NA
73146	1	2	2018	34	2	8	1	0	0	0	NA	NA	0	NA	NA
73147	1	2	2018	89	2	7	1	0	0	0	NA	NA	0	NA	NA
73148	1	2	2018	4	1	9	3	0	0	0	NA	NA	0	NA	NA
73149	1	1	2018	25	2	11	4	0	0	0	NA	NA	0	NA	NA
73150	1	1	2018	69	2	7	1	0	0	0	NA	NA	0	NA	NA
73151	1	1	2018	25	1	9	3	0	0	0	NA	NA	0	NA	NA
73152	1	1	2018	1	1	7	1	0	0	0	NA	NA	0	NA	NA
73153	1	2	2018	4	2	8	1	0	0	0	NA	NA	0	NA	NA
73154	1	1	2018	46	1	10	3	0	0	0	NA	NA	0	NA	NA
73155	1	2	2018	42	2	7	1	0	0	0	NA	NA	0	NA	NA
73156	1	1	2018	59	1	7	1	0	0	2	NA	NA	0	NA	NA
73157	1	1	2018	80	2	9	1	0	0	0	NA	NA	0	NA	NA
73158	1	2	2018	79	2	12	3	0	0	0	NA	NA	0	NA	NA
73159	1	1	2018	84	1	9	3	0	0	0	NA	NA	0	NA	NA
73160	1	1	2018	32	1	10	4	0	0	3	NA	NA	0	NA	NA
73161	1	2	2018	66	1	7	1	0	0	0	NA	NA	0	NA	NA
73162	1	1	2018	11	2	7	1	1	1	0	NA	NA	0	NA	NA
73163	1	2	2018	64	1	9	3	0	0	0	NA	NA	1	NA	NA
73164	1	2	2018	22	1	9	3	0	0	0	NA	NA	0	NA	NA
73165	1	2	2018	4	1	9	3	0	0	0	NA	NA	0	NA	NA
73166	1	1	2018	84	1	7	1	0	0	0	NA	NA	0	NA	NA
73167	1	2	2018	21	2	11	3	0	0	0	NA	NA	1	NA	NA
73168	1	2	2018	34	2	12	3	0	0	0	NA	NA	0	NA	NA
73169	1	1	2018	60	1	9	3	0	0	0	NA	NA	1	NA	NA
73170	1	1	2018	2	2	6	1	0	0	0	NA	NA	0	NA	NA
73171	1	2	2018	83	1	9	3	0	0	0	NA	NA	0	NA	NA
73172	1	1	2018	69	1	10	4	0	0	0	NA	NA	0	NA	NA
73173	1	2	2018	85	2	11	3	0	0	0	NA	NA	0	NA	NA
73174	1	2	2018	42	2	8	1	0	0	0	NA	NA	0	NA	NA
73175	1	1	2018	38	1	11	4	0	0	0	NA	NA	0	NA	NA
73176	1	1	2018	67	2	9	1	0	0	0	NA	NA	0	NA	NA
73177	1	1	2018	60	2	10	3	0	0	0	NA	NA	0	NA	NA
73178	1	1	2018	35	1	9	3	0	0	0	NA	NA	0	NA	NA
73179	1	1	2018	25	1	8	1	0	0	0	NA	NA	0	NA	NA
73180	1	1	2018	25	2	9	3	0	0	0	NA	NA	0	NA	NA
73181	1	2	2018	70	1	8	1	0	0	0	NA	NA	0	NA	NA
73182	1	1	2018	25	1	10	4	0	0	0	NA	NA	0	NA	NA
73183	1	1	2018	58	1	8	3	0	0	0	NA	NA	1	NA	NA
73184	1	1	2018	67	2	11	3	0	0	0	NA	NA	0	NA	NA
73185	1	2	2018	4	1	7	1	0	0	0	NA	NA	0	NA	NA
73186	1	1	2018	30	1	12	4	0	0	0	NA	NA	0	NA	NA
73187	1	2	2018	16	1	9	3	0	0	0	NA	NA	1	NA	NA
73188	1	1	2018	25	1	12	4	0	0	0	NA	NA	0	NA	NA
73189	1	2	2018	53	1	12	3	0	0	0	NA	NA	0	NA	NA
73190	1	1	2018	49	1	11	4	0	0	0	NA	NA	0	NA	NA
73191	1	2	2018	33	1	7	1	0	0	0	NA	NA	0	NA	NA
73192	1	2	2018	90	1	7	1	0	0	0	NA	NA	0	NA	NA
73193	1	1	2018	39	1	11	3	0	0	0	NA	NA	0	NA	NA
73194	1	1	2018	2	2	7	1	0	0	0	NA	NA	0	NA	NA
73195	1	1	2018	47	2	7	1	0	0	0	NA	NA	0	NA	NA
73196	1	1	2018	32	1	11	4	0	0	0	NA	NA	0	NA	NA
73197	1	2	2018	90	2	7	1	0	0	0	NA	NA	0	NA	NA
73198	1	2	2018	12	1	9	3	0	0	0	NA	NA	0	NA	NA
73199	1	2	2018	37	1	10	3	0	0	0	NA	NA	0	NA	NA
73200	1	2	2018	65	1	10	3	0	0	0	NA	NA	0	NA	NA
73201	1	2	2018	66	1	7	1	0	0	0	NA	NA	0	NA	NA
73202	1	2	2018	16	2	8	1	0	0	0	NA	NA	0	NA	NA
73203	1	1	2018	2	2	7	1	0	0	0	NA	NA	0	NA	NA
73204	1	1	2018	3	2	12	4	1	1	3	NA	NA	0	NA	NA
73205	1	2	2018	77	2	9	1	0	0	0	NA	NA	0	NA	NA
73206	1	2	2018	22	1	10	3	0	0	0	NA	NA	0	NA	NA
73207	1	2	2018	41	1	8	1	0	0	0	NA	NA	0	NA	NA
73208	1	1	2018	67	2	10	3	0	0	0	NA	NA	0	NA	NA
73209	1	1	2018	8	1	11	4	0	0	0	NA	NA	0	NA	NA
73210	1	1	2018	14	2	12	4	0	0	0	NA	NA	0	NA	NA
73211	1	2	2018	23	1	10	3	0	0	0	NA	NA	0	NA	NA
73212	1	2	2018	57	1	7	1	0	0	0	NA	NA	0	NA	NA
73213	1	2	2018	71	1	9	3	0	0	0	NA	NA	1	NA	NA
73214	1	1	2018	47	1	6	1	0	0	0	NA	NA	0	NA	NA
73215	1	2	2018	51	2	7	1	1	1	1	NA	NA	0	NA	NA
73216	1	1	2018	11	2	11	4	0	0	0	NA	NA	0	NA	NA
73217	1	2	2018	56	2	10	3	0	0	0	NA	NA	0	NA	NA
73218	1	2	2018	16	2	10	3	0	0	0	NA	NA	0	NA	NA
73219	1	2	2018	75	2	12	3	0	0	0	NA	NA	0	NA	NA
73220	1	1	2018	46	2	9	3	0	0	0	NA	NA	0	NA	NA
73221	1	2	2018	87	2	7	1	0	0	0	NA	NA	0	NA	NA
73222	1	2	2018	66	2	7	1	0	0	0	NA	NA	0	NA	NA
73223	1	2	2018	90	2	11	3	0	0	0	NA	NA	0	NA	NA
73224	1	1	2018	67	1	10	3	0	0	0	NA	NA	0	NA	NA
73225	1	2	2018	81	2	6	1	0	0	1	NA	NA	0	NA	NA
73226	1	2	2018	4	1	12	3	0	0	4	NA	NA	0	NA	NA
73227	1	2	2018	64	1	7	1	0	0	0	NA	NA	0	NA	NA
73228	1	1	2018	63	2	10	3	0	0	0	NA	NA	0	NA	NA
73229	1	1	2018	8	2	11	4	0	0	0	NA	NA	1	NA	NA
73230	1	2	2018	75	1	12	3	0	0	0	NA	NA	0	NA	NA
73231	1	1	2018	67	2	11	3	0	0	0	NA	NA	0	NA	NA
73232	1	2	2018	23	1	9	3	0	0	0	NA	NA	0	NA	NA
73233	1	2	2018	21	2	11	3	0	0	0	NA	NA	0	NA	NA
73234	1	2	2018	21	2	10	3	1	1	4	NA	NA	0	NA	NA
73235	1	1	2018	25	2	10	3	0	0	0	NA	NA	0	NA	NA
73236	1	1	2018	24	1	12	4	0	0	0	NA	NA	0	NA	NA
73237	1	2	2018	89	2	7	1	0	0	0	NA	NA	0	NA	NA
73238	1	1	2018	3	2	11	4	0	0	0	NA	NA	0	NA	NA
73239	1	2	2018	90	2	11	3	0	0	0	NA	NA	0	NA	NA
73240	1	1	2018	46	1	11	4	0	0	0	NA	NA	0	NA	NA
73241	1	1	2018	47	1	8	1	0	0	0	NA	NA	0	NA	NA
73242	1	2	2018	79	1	9	3	0	0	0	NA	NA	1	NA	NA
73243	1	2	2018	53	1	10	3	0	0	0	NA	NA	0	NA	NA
73244	1	2	2018	70	2	11	3	0	0	0	NA	NA	0	NA	NA
73245	1	2	2018	53	1	7	1	0	0	0	NA	NA	0	NA	NA
73246	1	2	2018	74	2	10	3	0	0	0	NA	NA	0	NA	NA
73247	1	1	2018	32	1	7	1	0	0	0	NA	NA	0	NA	NA
73248	1	1	2018	61	2	7	1	0	0	0	NA	NA	0	NA	NA
73249	1	1	2018	11	1	8	1	0	0	0	NA	NA	0	NA	NA
73250	1	2	2018	31	1	9	3	1	1	2	NA	NA	0	NA	NA
73251	1	1	2018	38	1	11	4	0	0	0	NA	NA	0	NA	NA
73252	1	1	2018	58	2	10	3	0	0	0	NA	NA	0	NA	NA
73253	1	2	2018	31	2	9	3	0	0	0	NA	NA	0	NA	NA
73254	1	1	2018	38	2	8	1	0	0	0	NA	NA	0	NA	NA
73255	1	2	2018	16	2	7	1	0	0	0	NA	NA	0	NA	NA
73256	1	2	2018	51	2	10	3	0	0	0	NA	NA	0	NA	NA
73257	1	2	2018	72	1	7	1	0	0	0	NA	NA	0	NA	NA
73258	1	1	2018	1	1	10	1	1	1	0	NA	NA	0	NA	NA
73259	1	2	2018	23	2	10	3	0	0	0	NA	NA	0	NA	NA
73260	1	1	2018	67	1	8	1	0	0	0	NA	NA	0	NA	NA
73261	1	2	2018	90	2	7	1	0	0	0	NA	NA	0	NA	NA
73262	1	2	2018	78	2	11	4	0	0	0	NA	NA	0	NA	NA
73263	1	2	2018	79	2	8	1	0	0	0	NA	NA	0	NA	NA
73264	1	1	2018	20	1	9	3	0	0	0	NA	NA	0	NA	NA
73265	1	2	2018	76	1	10	4	0	0	0	NA	NA	0	NA	NA
73266	1	2	2018	75	2	7	1	0	0	0	NA	NA	0	NA	NA
73267	1	2	2018	31	1	11	3	0	0	0	NA	NA	0	NA	NA
73268	1	1	2018	49	2	10	3	0	0	0	NA	NA	0	NA	NA
73269	1	1	2018	25	1	11	3	0	0	0	NA	NA	0	NA	NA
73270	1	2	2018	40	1	11	3	0	0	0	NA	NA	0	NA	NA
73271	1	1	2018	1	1	10	3	0	0	0	NA	NA	1	NA	NA
73272	1	1	2018	60	1	7	1	0	0	0	NA	NA	0	NA	NA
73273	1	2	2018	81	2	8	1	0	0	0	NA	NA	0	NA	NA
73274	1	1	2018	17	1	12	4	0	0	0	NA	NA	0	NA	NA
73275	1	2	2018	55	1	10	3	0	0	0	NA	NA	1	NA	NA
73276	1	2	2018	56	1	9	3	0	0	0	NA	NA	0	NA	NA
73277	1	1	2018	46	1	9	3	0	0	0	NA	NA	0	NA	NA
73278	1	1	2018	14	2	10	4	0	0	0	NA	NA	0	NA	NA
73279	1	2	2018	87	2	10	3	0	0	0	NA	NA	1	NA	NA
73280	1	2	2018	86	2	12	3	0	0	0	NA	NA	0	NA	NA
73281	1	2	2018	28	1	7	1	0	0	0	NA	NA	0	NA	NA
73282	1	2	2018	4	1	10	3	0	0	0	NA	NA	0	NA	NA
73283	1	1	2018	39	2	8	1	0	0	0	NA	NA	0	NA	NA
73284	1	2	2018	90	1	7	1	1	1	4	NA	NA	0	NA	NA
73285	1	2	2018	85	1	8	1	1	1	2	NA	NA	0	NA	NA
73286	1	1	2018	44	2	11	4	0	0	0	NA	NA	0	NA	NA
73287	1	1	2018	26	1	7	1	0	0	0	NA	NA	0	NA	NA
73288	1	1	2018	27	2	8	1	0	0	0	NA	NA	0	NA	NA
73289	1	2	2018	31	1	7	1	0	0	0	NA	NA	0	NA	NA
73290	1	2	2018	70	2	9	3	0	0	0	NA	NA	0	NA	NA
73291	1	1	2018	48	2	8	1	0	0	0	NA	NA	0	NA	NA
73292	1	1	2018	19	1	6	1	0	0	0	NA	NA	0	NA	NA
73293	1	1	2018	61	2	11	3	0	0	0	NA	NA	0	NA	NA
73294	1	1	2018	25	1	10	4	0	0	0	NA	NA	0	NA	NA
73295	1	2	2018	50	1	7	1	0	0	0	NA	NA	0	NA	NA
73296	1	1	2018	59	2	8	1	0	0	0	NA	NA	0	NA	NA
73297	1	2	2018	34	2	10	3	0	0	0	NA	NA	0	NA	NA
73298	1	1	2018	61	1	10	3	0	0	0	NA	NA	0	NA	NA
73299	1	1	2018	25	1	9	3	0	0	0	NA	NA	0	NA	NA
73300	1	1	2018	19	2	12	4	0	0	0	NA	NA	0	NA	NA
73301	1	2	2018	43	2	9	1	0	0	0	NA	NA	0	NA	NA
73302	1	2	2018	66	2	10	3	0	0	0	NA	NA	0	NA	NA
73303	1	2	2018	76	1	11	4	0	0	0	NA	NA	0	NA	NA
73304	1	1	2018	8	2	7	1	0	0	0	NA	NA	0	NA	NA
73305	1	1	2018	44	2	6	1	0	0	0	NA	NA	0	NA	NA
73306	1	1	2018	39	1	8	1	0	0	0	NA	NA	0	NA	NA
73307	1	1	2018	46	2	12	4	0	0	0	NA	NA	0	NA	NA
73308	1	1	2018	11	1	11	4	0	0	0	NA	NA	0	NA	NA
73309	1	2	2018	4	1	12	3	0	0	0	NA	NA	0	NA	NA
73310	1	2	2018	53	2	12	3	0	0	0	NA	NA	0	NA	NA
73311	1	1	2018	24	2	10	4	0	0	0	NA	NA	0	NA	NA
73312	1	1	2018	38	2	11	4	0	0	0	NA	NA	0	NA	NA
73313	1	2	2018	71	2	11	3	0	0	0	NA	NA	0	NA	NA
73314	1	2	2018	31	2	7	1	0	0	0	NA	NA	0	NA	NA
73315	1	1	2018	59	1	10	4	0	0	0	NA	NA	0	NA	NA
73316	1	2	2018	16	2	10	3	0	0	0	NA	NA	0	NA	NA
73317	1	1	2018	69	1	8	1	0	0	0	NA	NA	0	NA	NA
73318	1	2	2018	31	1	7	1	0	0	0	NA	NA	0	NA	NA
73319	1	1	2018	30	2	11	4	1	1	3	NA	NA	0	NA	NA
73320	1	2	2018	72	1	8	1	0	0	0	NA	NA	0	NA	NA
73321	1	2	2018	57	2	11	4	0	0	0	NA	NA	0	NA	NA
73322	1	2	2018	40	1	12	3	0	0	2	NA	NA	0	NA	NA
73323	1	1	2018	17	1	7	1	0	0	0	NA	NA	0	NA	NA
73324	1	2	2018	50	1	7	1	1	2	2	NA	NA	0	NA	NA
73325	1	1	2018	32	1	10	3	0	0	0	NA	NA	0	NA	NA
73326	1	1	2018	19	1	11	3	0	0	0	NA	NA	0	NA	NA
73327	1	1	2018	49	2	6	1	0	0	0	NA	NA	0	NA	NA
73328	1	1	2018	14	1	10	3	0	0	4	NA	NA	0	NA	NA
73329	1	2	2018	76	1	10	4	0	0	0	NA	NA	0	NA	NA
73330	1	2	2018	43	2	11	3	0	0	0	NA	NA	1	NA	NA
73331	1	1	2018	73	1	9	3	0	0	0	NA	NA	0	NA	NA
73332	1	2	2018	36	2	11	3	0	0	0	NA	NA	0	NA	NA
73333	1	1	2018	27	1	11	4	0	0	0	NA	NA	0	NA	NA
73334	1	1	2018	27	1	11	4	0	0	0	NA	NA	0	NA	NA
73335	1	1	2018	84	1	6	1	0	0	0	NA	NA	0	NA	NA
73336	1	1	2018	35	1	11	3	0	0	0	NA	NA	0	NA	NA
73337	1	1	2018	25	2	6	1	0	0	0	NA	NA	0	NA	NA
73338	1	2	2018	34	1	8	3	0	0	0	NA	NA	0	NA	NA
73339	1	2	2018	23	2	7	1	0	0	0	NA	NA	0	NA	NA
73340	1	2	2018	78	2	12	4	0	0	0	NA	NA	0	NA	NA
73341	1	2	2018	23	1	7	1	0	0	0	NA	NA	0	NA	NA
73342	1	2	2018	56	1	8	1	0	0	0	NA	NA	0	NA	NA
73343	1	1	2018	11	2	8	1	0	0	0	NA	NA	0	NA	NA
73344	1	2	2018	31	1	12	4	0	0	0	NA	NA	0	NA	NA
73345	1	1	2018	20	1	10	4	0	0	0	NA	NA	0	NA	NA
73346	1	2	2018	40	1	10	3	0	0	0	NA	NA	0	NA	NA
73347	1	2	2018	56	1	7	1	0	0	0	NA	NA	0	NA	NA
73348	1	1	2018	80	2	8	1	0	0	0	NA	NA	0	NA	NA
73349	1	2	2018	34	1	8	3	0	0	0	NA	NA	0	NA	NA
73350	1	1	2018	3	2	11	4	0	0	0	NA	NA	0	NA	NA
73351	1	2	2018	43	1	8	3	0	0	3	NA	NA	0	NA	NA
73352	1	1	2018	24	2	8	1	0	0	0	NA	NA	0	NA	NA
73353	1	2	2018	89	1	8	1	0	0	0	NA	NA	0	NA	NA
73354	1	1	2018	19	2	6	1	0	0	0	NA	NA	0	NA	NA
73355	1	2	2018	12	2	9	1	0	0	0	NA	NA	0	NA	NA
73356	1	2	2018	40	2	9	1	0	0	0	NA	NA	0	NA	NA
73357	1	2	2018	81	1	7	1	0	0	0	NA	NA	0	NA	NA
73358	1	1	2018	84	2	10	3	0	0	0	NA	NA	0	NA	NA
73359	1	2	2018	31	2	7	1	0	0	0	NA	NA	0	NA	NA
73360	1	1	2018	48	1	11	3	0	0	0	NA	NA	0	NA	NA
73361	1	1	2018	60	1	7	1	0	0	0	NA	NA	0	NA	NA
73362	1	2	2018	34	1	7	1	0	0	0	NA	NA	0	NA	NA
73363	1	1	2018	10	1	11	4	0	0	0	NA	NA	0	NA	NA
73364	1	2	2018	4	1	10	3	0	0	4	NA	NA	0	NA	NA
73365	1	2	2018	31	2	8	1	0	0	0	NA	NA	0	NA	NA
73366	1	2	2018	36	1	7	1	0	0	0	NA	NA	0	NA	NA
73367	1	2	2018	43	1	10	3	0	0	0	NA	NA	0	NA	NA
73368	1	2	2018	89	1	12	3	0	0	0	NA	NA	0	NA	NA
73369	1	2	2018	71	2	8	1	0	0	0	NA	NA	1	NA	NA
73370	1	1	2018	35	1	10	3	0	0	0	NA	NA	0	NA	NA
73371	1	2	2018	55	1	10	3	0	0	0	NA	NA	0	NA	NA
73372	1	1	2018	1	2	9	1	0	0	2	NA	NA	0	NA	NA
73373	1	1	2018	61	1	10	3	0	0	0	NA	NA	0	NA	NA
73374	1	1	2018	32	1	10	3	0	0	0	NA	NA	0	NA	NA
73375	1	1	2018	19	2	12	4	0	0	0	NA	NA	0	NA	NA
73376	1	1	2018	48	1	8	1	0	0	0	NA	NA	0	NA	NA
73377	1	1	2018	26	1	9	3	0	0	0	NA	NA	0	NA	NA
73378	1	1	2018	82	2	9	3	0	0	0	NA	NA	0	NA	NA
73379	1	1	2018	32	2	11	4	0	0	4	NA	NA	0	NA	NA
73380	1	1	2018	19	2	8	1	0	0	0	NA	NA	0	NA	NA
73381	1	2	2018	45	2	8	1	0	0	0	NA	NA	0	NA	NA
73382	1	1	2018	84	2	7	1	0	0	0	NA	NA	0	NA	NA
73383	1	2	2018	45	1	9	3	0	0	0	NA	NA	1	NA	NA
73384	1	1	2018	49	2	7	1	0	0	0	NA	NA	0	NA	NA
73385	1	1	2018	27	2	11	4	0	0	0	NA	NA	0	NA	NA
73386	1	1	2018	9	1	11	4	0	0	0	NA	NA	0	NA	NA
73387	1	1	2018	2	1	11	4	0	0	0	NA	NA	0	NA	NA
73388	1	2	2018	21	2	9	3	0	0	0	NA	NA	1	NA	NA
73389	1	1	2018	2	2	11	4	0	0	3	NA	NA	0	NA	NA
73390	1	2	2018	74	2	7	1	0	0	0	NA	NA	0	NA	NA
73391	1	2	2018	36	1	11	3	0	0	0	NA	NA	0	NA	NA
73392	1	1	2018	63	2	12	3	0	0	0	NA	NA	0	NA	NA
73393	1	2	2018	45	1	9	3	0	0	0	NA	NA	1	NA	NA
73394	1	2	2018	87	2	7	1	0	0	0	NA	NA	0	NA	NA
73395	1	1	2018	35	2	9	3	0	0	0	NA	NA	0	NA	NA
73396	1	1	2018	88	2	8	1	0	0	0	NA	NA	0	NA	NA
73397	1	1	2018	60	2	10	3	0	0	0	NA	NA	0	NA	NA
73398	1	1	2018	1	2	7	1	0	0	0	NA	NA	0	NA	NA
73399	1	2	2018	72	2	8	1	1	1	4	NA	NA	0	NA	NA
73400	1	2	2018	66	1	12	3	0	0	0	NA	NA	0	NA	NA
73401	1	2	2018	16	1	7	1	0	0	0	NA	NA	0	NA	NA
73402	1	2	2018	33	2	11	3	0	0	0	NA	NA	0	NA	NA
73403	1	2	2018	76	1	7	1	0	0	0	NA	NA	0	NA	NA
73404	1	1	2018	80	1	8	1	0	0	0	NA	NA	0	NA	NA
73405	1	2	2018	5	1	7	1	0	0	0	NA	NA	0	NA	NA
73406	1	2	2018	23	2	9	3	0	0	4	NA	NA	0	NA	NA
73407	1	2	2018	90	2	10	3	0	0	0	NA	NA	0	NA	NA
73408	1	2	2018	72	1	7	1	0	0	0	NA	NA	0	NA	NA
73409	1	2	2018	55	1	8	1	0	0	0	NA	NA	0	NA	NA
73410	1	1	2018	35	2	7	1	0	0	0	NA	NA	0	NA	NA
73411	1	1	2018	7	1	12	4	0	0	0	NA	NA	0	NA	NA
73412	1	2	2018	78	2	7	1	0	0	0	NA	NA	0	NA	NA
73413	1	1	2018	9	2	11	4	0	0	0	NA	NA	0	NA	NA
73414	1	2	2018	66	2	10	3	0	0	0	NA	NA	0	NA	NA
73415	1	2	2018	22	2	7	1	1	2	3	NA	NA	0	NA	NA
73416	1	1	2018	54	1	9	3	0	0	0	NA	NA	0	NA	NA
73417	1	1	2018	26	1	8	1	0	0	0	NA	NA	0	NA	NA
73418	1	2	2018	36	2	12	3	0	0	0	NA	NA	0	NA	NA
73419	1	1	2018	2	2	6	1	0	0	0	NA	NA	0	NA	NA
73420	1	1	2018	35	1	7	1	0	0	0	NA	NA	0	NA	NA
73421	1	2	2018	45	1	7	1	0	0	0	NA	NA	0	NA	NA
73422	1	2	2018	71	2	7	1	0	0	0	NA	NA	0	NA	NA
73423	1	1	2018	20	1	7	1	0	0	0	NA	NA	0	NA	NA
73424	1	1	2018	84	2	8	1	0	0	0	NA	NA	0	NA	NA
73425	1	2	2018	5	2	10	3	0	0	0	NA	NA	0	NA	NA
73426	1	1	2018	20	2	11	4	0	0	0	NA	NA	0	NA	NA
73427	1	2	2018	79	1	7	1	0	0	0	NA	NA	0	NA	NA
73428	1	1	2018	1	1	11	3	0	0	0	NA	NA	0	NA	NA
73429	1	1	2018	8	2	10	3	0	0	0	NA	NA	0	NA	NA
73430	1	2	2018	16	2	11	3	0	0	0	NA	NA	0	NA	NA
73431	1	1	2018	48	1	9	3	0	0	0	NA	NA	0	NA	NA
73432	1	1	2018	54	1	9	3	0	0	0	NA	NA	0	NA	NA
73433	1	1	2018	73	1	7	1	0	0	0	NA	NA	0	NA	NA
73434	1	2	2018	85	2	7	1	0	0	1	NA	NA	0	NA	NA
73435	1	1	2018	17	2	9	3	0	0	0	NA	NA	0	NA	NA
73436	1	2	2018	53	2	7	1	0	0	0	NA	NA	0	NA	NA
73437	1	1	2018	19	1	12	4	0	0	0	NA	NA	0	NA	NA
73438	1	2	2018	83	2	7	1	0	0	0	NA	NA	0	NA	NA
73439	1	2	2018	83	1	9	3	0	0	0	NA	NA	0	NA	NA
73440	1	2	2018	74	2	7	1	0	0	0	NA	NA	0	NA	NA
73441	1	1	2018	44	1	8	1	0	0	0	NA	NA	0	NA	NA
73442	1	2	2018	86	2	8	3	0	0	0	NA	NA	0	NA	NA
73443	1	1	2018	61	2	9	4	0	0	0	NA	NA	0	NA	NA
73444	1	2	2018	16	1	9	3	0	0	0	NA	NA	0	NA	NA
73445	1	2	2018	70	2	8	1	0	0	0	NA	NA	0	NA	NA
73446	1	2	2018	34	1	10	3	0	0	0	NA	NA	0	NA	NA
73447	1	1	2018	60	1	10	3	0	0	0	NA	NA	0	NA	NA
73448	1	2	2018	68	1	9	3	0	0	0	NA	NA	0	NA	NA
73449	1	1	2018	60	2	7	1	0	0	0	NA	NA	0	NA	NA
73450	1	1	2018	26	1	10	4	0	0	0	NA	NA	0	NA	NA
73451	1	2	2018	41	2	11	3	0	0	0	NA	NA	0	NA	NA
73452	1	1	2018	80	2	12	4	0	0	2	NA	NA	0	NA	NA
73453	1	2	2018	68	1	7	1	0	0	0	NA	NA	1	NA	NA
73454	1	2	2018	34	2	7	1	0	0	0	NA	NA	1	NA	NA
73455	1	1	2018	52	2	11	4	0	0	0	NA	NA	1	NA	NA
73456	1	2	2018	55	2	9	3	0	0	0	NA	NA	0	NA	NA
73457	1	2	2018	4	2	7	1	0	0	0	NA	NA	0	NA	NA
73458	1	1	2018	15	1	6	1	0	0	0	NA	NA	0	NA	NA
73459	1	1	2018	9	1	7	1	0	0	0	NA	NA	0	NA	NA
73460	1	2	2018	31	2	7	1	0	0	0	NA	NA	0	NA	NA
73461	1	1	2018	15	2	12	4	0	0	0	NA	NA	0	NA	NA
73462	1	2	2018	31	2	7	1	0	0	0	NA	NA	0	NA	NA
73463	1	2	2018	53	2	7	1	0	0	0	NA	NA	0	NA	NA
73464	1	1	2018	52	2	10	3	0	0	0	NA	NA	0	NA	NA
73465	1	2	2018	85	1	10	3	0	0	0	NA	NA	0	NA	NA
73466	1	1	2018	27	2	7	1	0	0	0	NA	NA	0	NA	NA
73467	1	2	2018	66	2	10	3	0	0	0	NA	NA	0	NA	NA
73468	1	2	2018	28	2	7	1	0	0	0	NA	NA	0	NA	NA
73469	1	1	2018	14	1	9	3	0	0	0	NA	NA	0	NA	NA
73470	1	2	2018	29	1	9	1	0	0	0	NA	NA	0	NA	NA
73471	1	1	2018	67	2	7	1	0	0	0	NA	NA	0	NA	NA
73472	1	1	2018	17	1	7	1	0	0	0	NA	NA	0	NA	NA
73473	1	2	2018	75	2	7	1	0	0	0	NA	NA	0	NA	NA
73474	1	1	2018	38	2	7	1	0	0	0	NA	NA	0	NA	NA
73475	1	1	2018	13	1	8	1	0	0	0	NA	NA	0	NA	NA
73476	1	1	2018	26	2	9	1	0	0	NA	NA	NA	0	NA	NA
73477	1	2	2018	45	2	8	1	0	0	0	NA	NA	0	NA	NA
73478	1	2	2018	23	1	10	3	0	0	0	NA	NA	0	NA	NA
73479	1	1	2018	44	1	10	3	0	0	0	NA	NA	0	NA	NA
73480	1	1	2018	13	1	8	1	0	0	0	NA	NA	0	NA	NA
73481	1	1	2018	46	2	9	3	0	0	0	NA	NA	0	NA	NA
73482	1	2	2018	22	2	8	1	1	1	3	NA	NA	0	NA	NA
73483	1	2	2018	83	2	10	3	0	0	0	NA	NA	0	NA	NA
73484	1	1	2018	60	2	8	3	0	0	0	NA	NA	0	NA	NA
73485	1	2	2018	72	2	10	3	0	0	0	NA	NA	0	NA	NA
73486	1	1	2018	17	1	10	4	0	0	0	NA	NA	0	NA	NA
73487	1	2	2018	31	2	8	1	0	0	0	NA	NA	0	NA	NA
73488	1	2	2018	33	2	7	1	1	1	3	NA	NA	0	NA	NA
73489	1	2	2018	70	1	9	3	0	0	0	NA	NA	0	NA	NA
73490	1	1	2018	25	1	11	3	0	0	0	NA	NA	0	NA	NA
73491	1	1	2018	20	2	8	1	0	0	0	NA	NA	0	NA	NA
73492	1	1	2018	69	2	10	3	0	0	0	NA	NA	0	NA	NA
73493	1	2	2018	12	1	7	1	0	0	0	NA	NA	0	NA	NA
73494	1	2	2018	36	2	11	3	1	1	2	NA	NA	0	NA	NA
73495	1	1	2018	25	2	12	4	0	0	0	NA	NA	0	NA	NA
73496	1	2	2018	68	2	8	1	0	0	0	NA	NA	0	NA	NA
73497	1	1	2018	59	2	9	4	0	0	0	NA	NA	0	NA	NA
73498	1	1	2018	88	1	10	3	0	0	0	NA	NA	1	NA	NA
73499	1	2	2018	34	1	8	1	0	0	0	NA	NA	0	NA	NA
73500	1	1	2018	49	2	13	4	0	0	0	NA	NA	0	NA	NA
73501	1	2	2018	56	2	10	3	0	0	0	NA	NA	0	NA	NA
73502	1	1	2018	63	2	7	1	0	0	0	NA	NA	0	NA	NA
73503	1	2	2018	22	2	12	3	0	0	0	NA	NA	0	NA	NA
73504	1	2	2018	40	2	10	3	0	0	0	NA	NA	0	NA	NA
73505	1	1	2018	11	2	9	3	0	0	0	NA	NA	0	NA	NA
73506	1	1	2018	14	2	7	1	0	0	0	NA	NA	0	NA	NA
73507	1	1	2018	67	2	8	1	0	0	0	NA	NA	0	NA	NA
73508	1	1	2018	13	2	10	3	0	0	0	NA	NA	0	NA	NA
73509	1	1	2018	30	1	8	1	0	0	0	NA	NA	0	NA	NA
73510	1	2	2018	28	2	10	3	1	1	2	NA	NA	0	NA	NA
73511	1	1	2018	46	1	9	3	0	0	0	NA	NA	0	NA	NA
73512	1	2	2018	40	2	7	1	0	0	0	NA	NA	0	NA	NA
73513	1	2	2018	86	2	7	1	0	0	0	NA	NA	0	NA	NA
73514	1	1	2018	39	2	9	1	0	0	0	NA	NA	0	NA	NA
73515	1	1	2018	52	1	9	3	0	0	0	NA	NA	0	NA	NA
73516	1	2	2018	42	2	9	3	0	0	0	NA	NA	0	NA	NA
73517	1	1	2018	3	1	10	4	0	0	0	NA	NA	0	NA	NA
73518	1	1	2018	67	1	10	3	0	0	0	NA	NA	0	NA	NA
73519	1	2	2018	51	1	7	1	0	0	0	NA	NA	0	NA	NA
73520	1	2	2018	78	1	7	1	0	0	0	NA	NA	0	NA	NA
73521	1	2	2018	41	1	7	1	0	0	0	NA	NA	0	NA	NA
73522	1	2	2018	81	2	11	3	0	0	0	NA	NA	0	NA	NA
73523	1	2	2018	4	1	10	3	1	2	4	NA	NA	0	NA	NA
73524	1	1	2018	26	2	10	4	0	0	0	NA	NA	0	NA	NA
73525	1	1	2018	11	2	12	3	0	0	0	NA	NA	0	NA	NA
73526	1	2	2018	40	1	7	1	0	0	0	NA	NA	1	NA	NA
73527	1	1	2018	49	2	7	1	0	0	0	NA	NA	0	NA	NA
73528	1	2	2018	65	2	10	3	0	0	0	NA	NA	0	NA	NA
73529	1	1	2018	63	2	10	4	0	0	0	NA	NA	0	NA	NA
73530	1	2	2018	76	1	12	4	0	0	0	NA	NA	0	NA	NA
73531	1	1	2018	19	1	7	1	0	0	0	NA	NA	0	NA	NA
73532	1	2	2018	55	2	11	3	0	0	0	NA	NA	0	NA	NA
73533	1	1	2018	24	2	8	1	0	0	0	NA	NA	0	NA	NA
73534	1	2	2018	42	2	7	1	1	1	4	NA	NA	0	NA	NA
73535	1	1	2018	73	2	10	3	0	0	0	NA	NA	1	NA	NA
73536	1	1	2018	48	2	8	1	0	0	0	NA	NA	0	NA	NA
73537	1	2	2018	42	2	8	1	0	0	0	NA	NA	0	NA	NA
73538	1	2	2018	42	2	8	1	0	0	0	NA	NA	0	NA	NA
73539	1	2	2018	36	1	7	1	0	0	0	NA	NA	0	NA	NA
73540	1	2	2018	74	1	8	1	0	0	0	NA	NA	1	NA	NA
73541	1	2	2018	81	1	12	4	0	0	0	NA	NA	0	NA	NA
73542	1	1	2018	18	1	7	1	0	0	0	NA	NA	0	NA	NA
73543	1	1	2018	35	1	8	3	0	0	0	NA	NA	0	NA	NA
73544	1	2	2018	4	2	7	1	1	1	3	NA	NA	0	NA	NA
73545	1	2	2018	79	1	10	1	1	1	4	NA	NA	0	NA	NA
73546	1	2	2018	12	1	9	3	0	0	0	NA	NA	0	NA	NA
73547	1	2	2018	5	2	6	1	0	0	0	NA	NA	1	NA	NA
73548	1	1	2018	17	1	9	3	0	0	0	NA	NA	0	NA	NA
73549	1	2	2018	40	1	11	3	0	0	0	NA	NA	0	NA	NA
73550	1	2	2018	28	2	11	3	0	0	0	NA	NA	0	NA	NA
73551	1	2	2018	40	1	8	1	0	0	0	NA	NA	1	NA	NA
73552	1	2	2018	43	1	8	1	0	0	0	NA	NA	0	NA	NA
73553	1	2	2018	4	2	7	1	0	0	0	NA	NA	0	NA	NA
73554	1	2	2018	78	2	12	4	0	0	0	NA	NA	0	NA	NA
73555	1	2	2018	42	2	7	1	0	0	0	NA	NA	0	NA	NA
73556	1	1	2018	27	2	13	4	0	0	0	NA	NA	0	NA	NA
73557	1	1	2018	88	1	10	3	1	1	0	NA	NA	0	NA	NA
73558	1	2	2018	5	2	12	3	0	0	0	NA	NA	0	NA	NA
73559	1	2	2018	33	1	9	3	0	0	0	NA	NA	0	NA	NA
73560	1	1	2018	27	2	11	3	0	0	0	NA	NA	0	NA	NA
73561	1	2	2018	66	1	6	1	0	0	0	NA	NA	0	NA	NA
73562	1	1	2018	84	1	6	1	0	0	0	NA	NA	0	NA	NA
73563	1	2	2018	72	1	7	1	0	0	0	NA	NA	0	NA	NA
73564	1	2	2018	71	1	7	1	0	0	0	NA	NA	0	NA	NA
73565	1	1	2018	73	2	8	1	0	0	0	NA	NA	0	NA	NA
73566	1	1	2018	39	2	7	1	0	0	0	NA	NA	0	NA	NA
73567	1	2	2018	90	1	9	3	0	0	0	NA	NA	0	NA	NA
73568	1	2	2018	51	1	7	1	0	0	0	NA	NA	0	NA	NA
73569	1	2	2018	90	1	7	1	0	0	0	NA	NA	0	NA	NA
73570	1	1	2018	15	1	10	4	0	0	0	NA	NA	0	NA	NA
73571	1	2	2018	23	1	10	3	0	0	0	NA	NA	0	NA	NA
73572	1	1	2018	26	1	7	1	0	0	NA	NA	NA	0	NA	NA
73573	1	1	2018	49	2	11	4	0	0	0	NA	NA	0	NA	NA
73574	1	2	2018	89	1	9	3	0	0	0	NA	NA	0	NA	NA
73575	1	2	2018	50	1	10	3	0	0	0	NA	NA	0	NA	NA
73576	1	1	2018	15	1	7	1	0	0	0	NA	NA	0	NA	NA
73577	1	2	2018	57	2	7	1	0	0	0	NA	NA	0	NA	NA
73578	1	2	2018	81	1	8	1	0	0	2	NA	NA	0	NA	NA
73579	1	1	2018	84	2	9	3	0	0	0	NA	NA	0	NA	NA
73580	1	2	2018	34	1	7	1	0	0	0	NA	NA	0	NA	NA
73581	1	2	2018	42	2	10	1	0	0	0	NA	NA	0	NA	NA
73582	1	1	2018	20	1	6	1	0	0	0	NA	NA	0	NA	NA
73583	1	2	2018	12	2	11	3	0	0	0	NA	NA	1	NA	NA
73584	1	2	2018	89	2	7	1	0	0	0	NA	NA	0	NA	NA
73585	1	1	2018	35	2	7	1	1	2	3	NA	NA	0	NA	NA
73586	1	2	2018	81	2	12	3	0	0	0	NA	NA	0	NA	NA
73587	1	1	2018	18	1	10	4	0	0	0	NA	NA	0	NA	NA
73588	1	1	2018	7	1	11	4	0	0	0	NA	NA	0	NA	NA
73589	1	1	2018	49	2	10	3	0	0	0	NA	NA	0	NA	NA
73590	1	1	2018	14	1	10	4	0	0	0	NA	NA	0	NA	NA
73591	1	2	2018	12	1	11	3	0	0	0	NA	NA	0	NA	NA
73592	1	1	2018	13	1	6	1	0	0	0	NA	NA	0	NA	NA
73593	1	1	2018	7	2	10	4	0	0	0	NA	NA	0	NA	NA
73594	1	2	2018	70	1	7	1	0	0	0	NA	NA	0	NA	NA
73595	1	1	2018	2	2	7	1	0	0	0	NA	NA	0	NA	NA
73596	1	2	2018	12	1	10	3	0	0	0	NA	NA	1	NA	NA
73597	1	1	2018	60	1	7	1	0	0	0	NA	NA	0	NA	NA
73598	1	2	2018	86	1	9	3	0	0	0	NA	NA	0	NA	NA
73599	1	2	2018	4	2	7	1	0	0	0	NA	NA	0	NA	NA
73600	1	2	2018	21	1	11	3	0	0	0	NA	NA	0	NA	NA
73601	1	2	2018	83	1	7	1	0	0	0	NA	NA	0	NA	NA
73602	1	1	2018	60	2	9	3	0	0	0	NA	NA	0	NA	NA
73603	1	2	2018	74	1	7	1	0	0	0	NA	NA	0	NA	NA
73604	1	1	2018	25	1	6	1	0	0	2	NA	NA	0	NA	NA
73605	1	2	2018	22	1	8	1	0	0	0	NA	NA	0	NA	NA
73606	1	1	2018	48	1	6	1	0	0	0	NA	NA	0	NA	NA
73607	1	1	2018	58	2	12	1	0	0	0	NA	NA	0	NA	NA
73608	1	1	2018	49	1	9	4	0	0	0	NA	NA	0	NA	NA
73609	1	1	2018	47	2	11	1	0	0	0	NA	NA	0	NA	NA
73610	1	1	2018	73	2	6	1	0	0	0	NA	NA	0	NA	NA
73611	1	1	2018	14	1	6	1	0	0	0	NA	NA	0	NA	NA
73612	1	1	2018	1	2	12	4	1	1	4	NA	NA	0	NA	NA
73613	1	2	2018	23	1	9	3	0	0	0	NA	NA	0	NA	NA
73614	1	1	2018	14	2	12	4	0	0	0	NA	NA	0	NA	NA
73615	1	2	2018	21	1	12	3	0	0	0	NA	NA	1	NA	NA
73616	1	1	2018	54	1	12	4	0	0	0	NA	NA	0	NA	NA
73617	1	1	2018	63	1	6	1	0	0	0	NA	NA	0	NA	NA
73618	1	2	2018	43	2	7	1	0	0	0	NA	NA	0	NA	NA
73619	1	1	2018	88	1	8	1	0	0	0	NA	NA	0	NA	NA
73620	1	1	2018	35	2	10	3	0	0	0	NA	NA	0	NA	NA
73621	1	2	2018	70	1	7	1	0	0	0	NA	NA	0	NA	NA
73622	1	2	2018	4	1	9	3	0	0	0	NA	NA	0	NA	NA
73623	1	2	2018	22	2	10	3	0	0	0	NA	NA	0	NA	NA
73624	1	2	2018	5	2	10	3	0	0	0	NA	NA	0	NA	NA
73625	1	2	2018	36	2	11	3	0	0	0	NA	NA	0	NA	NA
73626	1	1	2018	58	1	12	4	0	0	0	NA	NA	0	NA	NA
73627	1	1	2018	35	2	7	1	0	0	0	NA	NA	0	NA	NA
73628	1	2	2018	12	1	9	3	0	0	0	NA	NA	0	NA	NA
73629	1	1	2018	52	1	11	3	0	0	0	NA	NA	0	NA	NA
73630	1	1	2018	47	2	11	4	0	0	0	NA	NA	0	NA	NA
73631	1	2	2018	70	2	11	3	0	0	0	NA	NA	0	NA	NA
73632	1	2	2018	81	1	12	4	0	0	0	NA	NA	0	NA	NA
73633	1	2	2018	87	2	8	1	0	0	0	NA	NA	0	NA	NA
73634	1	1	2018	3	1	9	1	0	0	0	NA	NA	0	NA	NA
73635	1	2	2018	89	2	7	1	0	0	0	NA	NA	0	NA	NA
73636	1	2	2018	45	2	9	1	0	0	2	NA	NA	0	NA	NA
73637	1	1	2018	80	1	10	1	0	0	0	NA	NA	0	NA	NA
73638	1	2	2018	21	2	10	3	0	0	0	NA	NA	0	NA	NA
73639	1	1	2018	60	2	10	3	0	0	0	NA	NA	0	NA	NA
73640	1	2	2018	66	1	7	1	0	0	0	NA	NA	0	NA	NA
73641	1	1	2018	35	2	7	1	1	1	2	NA	NA	0	NA	NA
73642	1	1	2018	27	2	8	1	0	0	0	NA	NA	0	NA	NA
73643	1	2	2018	29	1	8	1	0	0	0	NA	NA	1	NA	NA
73644	1	1	2018	69	2	8	1	0	0	0	NA	NA	0	NA	NA
73645	1	2	2018	83	2	10	3	0	0	0	NA	NA	1	NA	NA
73646	1	1	2018	27	2	6	1	0	0	0	NA	NA	0	NA	NA
73647	1	1	2018	14	2	11	4	0	0	0	NA	NA	0	NA	NA
73648	1	2	2018	45	2	7	1	0	0	0	NA	NA	0	NA	NA
73649	1	1	2018	15	1	8	1	0	0	0	NA	NA	0	NA	NA
73650	1	1	2018	47	1	9	3	0	0	0	NA	NA	0	NA	NA
73651	1	2	2018	37	2	9	3	0	0	0	NA	NA	0	NA	NA
73652	1	1	2018	60	1	7	1	0	0	0	NA	NA	0	NA	NA
73653	1	2	2018	81	1	9	3	0	0	0	NA	NA	0	NA	NA
73654	1	1	2018	8	2	12	4	0	0	0	NA	NA	0	NA	NA
73655	1	2	2018	43	2	11	3	0	0	0	NA	NA	0	NA	NA
73656	1	2	2018	56	2	7	1	0	0	0	NA	NA	0	NA	NA
73657	1	1	2018	15	2	8	1	0	0	0	NA	NA	0	NA	NA
73658	1	2	2018	50	2	11	3	0	0	4	NA	NA	0	NA	NA
73659	1	2	2018	75	1	7	1	0	0	0	NA	NA	0	NA	NA
73660	1	1	2018	69	1	10	4	0	0	0	NA	NA	0	NA	NA
73661	1	1	2018	13	1	12	4	0	0	0	NA	NA	1	NA	NA
73662	1	2	2018	72	2	10	3	0	0	0	NA	NA	0	NA	NA
73663	1	2	2018	76	2	10	1	0	0	0	NA	NA	0	NA	NA
73664	1	2	2018	55	2	11	1	0	0	0	NA	NA	0	NA	NA
73665	1	2	2018	45	2	10	3	0	0	0	NA	NA	0	NA	NA
73666	1	2	2018	86	2	8	1	0	0	0	NA	NA	0	NA	NA
73667	1	2	2018	53	1	10	3	0	0	0	NA	NA	0	NA	NA
73668	1	2	2018	87	2	7	1	0	0	0	NA	NA	0	NA	NA
73669	1	2	2018	85	1	10	3	0	0	0	NA	NA	0	NA	NA
73670	1	2	2018	65	2	8	1	0	0	0	NA	NA	0	NA	NA
73671	1	2	2018	78	1	7	1	0	0	0	NA	NA	0	NA	NA
73672	1	1	2018	82	1	8	1	0	0	0	NA	NA	0	NA	NA
73673	1	1	2018	84	2	7	1	0	0	0	NA	NA	0	NA	NA
73674	1	2	2018	4	1	10	3	0	0	0	NA	NA	0	NA	NA
73675	1	1	2018	63	1	7	1	0	0	0	NA	NA	0	NA	NA
73676	1	2	2018	23	2	7	1	0	0	0	NA	NA	0	NA	NA
73677	1	2	2018	22	2	10	3	0	0	0	NA	NA	0	NA	NA
73678	1	1	2018	20	1	11	4	0	0	0	NA	NA	0	NA	NA
73679	1	2	2018	42	2	10	3	0	0	0	NA	NA	1	NA	NA
73680	1	2	2018	40	1	10	3	0	0	0	NA	NA	0	NA	NA
73681	1	2	2018	86	2	7	1	0	0	0	NA	NA	0	NA	NA
73682	1	2	2018	41	2	11	3	0	0	0	NA	NA	0	NA	NA
73683	1	1	2018	47	1	9	1	0	0	0	NA	NA	0	NA	NA
73684	1	2	2018	37	2	11	3	0	0	0	NA	NA	0	NA	NA
73685	1	1	2018	9	1	8	1	0	0	0	NA	NA	0	NA	NA
73686	1	1	2018	27	1	11	3	0	0	0	NA	NA	0	NA	NA
73687	1	1	2018	30	1	6	1	0	0	0	NA	NA	0	NA	NA
73688	1	1	2018	8	2	10	4	0	0	0	NA	NA	0	NA	NA
73689	1	1	2018	15	1	10	4	0	0	0	NA	NA	0	NA	NA
73690	1	2	2018	41	2	10	3	0	0	0	NA	NA	0	NA	NA
73691	1	2	2018	78	1	7	1	0	0	0	NA	NA	0	NA	NA
73692	1	1	2018	19	2	12	4	0	0	0	NA	NA	0	NA	NA
73693	1	2	2018	31	1	9	3	0	0	0	NA	NA	0	NA	NA
73694	1	2	2018	65	2	7	1	0	0	0	NA	NA	0	NA	NA
73695	1	2	2018	29	1	12	3	0	0	0	NA	NA	0	NA	NA
73696	1	2	2018	74	1	10	3	0	0	0	NA	NA	0	NA	NA
73697	1	2	2018	41	2	11	3	0	0	0	NA	NA	0	NA	NA
73698	1	2	2018	31	2	10	3	0	0	0	NA	NA	0	NA	NA
73699	1	1	2018	14	1	12	4	0	0	0	NA	NA	0	NA	NA
73700	1	1	2018	10	1	9	3	0	0	0	NA	NA	0	NA	NA
73701	1	1	2018	88	1	7	1	0	0	0	NA	NA	0	NA	NA
73702	1	1	2018	19	1	10	4	0	0	0	NA	NA	0	NA	NA
73703	1	1	2018	14	2	6	1	0	0	0	NA	NA	0	NA	NA
73704	1	2	2018	42	2	10	1	0	0	0	NA	NA	0	NA	NA
73705	1	2	2018	51	2	7	1	0	0	0	NA	NA	0	NA	NA
73706	1	2	2018	55	1	12	3	0	0	0	NA	NA	0	NA	NA
73707	1	2	2018	34	2	7	1	0	0	0	NA	NA	0	NA	NA
73708	1	1	2018	3	1	11	4	0	0	0	NA	NA	0	NA	NA
73709	1	1	2018	26	1	11	4	0	0	4	NA	NA	0	NA	NA
73710	1	1	2018	60	2	10	3	0	0	0	NA	NA	0	NA	NA
73711	1	2	2018	89	1	7	1	0	0	0	NA	NA	0	NA	NA
73712	1	1	2018	14	2	6	1	0	0	0	NA	NA	0	NA	NA
73713	1	1	2018	13	2	10	3	0	0	0	NA	NA	0	NA	NA
73714	1	1	2018	44	2	7	1	0	0	0	NA	NA	0	NA	NA
73715	1	2	2018	33	2	8	1	0	0	0	NA	NA	0	NA	NA
73716	1	1	2018	13	1	10	3	0	0	0	NA	NA	0	NA	NA
73717	1	1	2018	30	2	9	1	0	0	0	NA	NA	0	NA	NA
73718	1	2	2018	55	2	10	1	0	0	0	NA	NA	0	NA	NA
73719	1	1	2018	82	1	7	1	0	0	0	NA	NA	0	NA	NA
73720	1	1	2018	69	2	12	4	0	0	0	NA	NA	0	NA	NA
73721	1	1	2018	14	1	10	4	0	0	0	NA	NA	0	NA	NA
73722	1	1	2018	38	1	7	1	0	0	0	NA	NA	0	NA	NA
73723	1	2	2018	41	2	10	3	0	0	0	NA	NA	0	NA	NA
73724	1	2	2018	33	1	12	3	0	0	0	NA	NA	0	NA	NA
73725	1	2	2018	28	2	9	1	0	0	3	NA	NA	0	NA	NA
73726	1	2	2018	5	1	9	3	0	0	0	NA	NA	0	NA	NA
73727	1	2	2018	23	1	7	1	0	0	0	NA	NA	0	NA	NA
73728	1	2	2018	22	2	10	3	0	0	0	NA	NA	0	NA	NA
73729	1	2	2018	31	1	7	1	0	0	0	NA	NA	0	NA	NA
73730	1	2	2018	45	2	8	1	0	0	0	NA	NA	0	NA	NA
73731	1	2	2018	72	2	8	1	0	0	0	NA	NA	0	NA	NA
73732	1	1	2018	20	1	6	1	0	0	0	NA	NA	0	NA	NA
73733	1	1	2018	27	2	9	3	0	0	0	NA	NA	0	NA	NA
73734	1	2	2018	89	1	7	1	0	0	0	NA	NA	0	NA	NA
73735	1	1	2018	14	2	7	1	0	0	0	NA	NA	0	NA	NA
73736	1	2	2018	28	1	12	3	0	0	0	NA	NA	0	NA	NA
73737	1	2	2018	40	2	10	1	0	0	0	NA	NA	0	NA	NA
73738	1	1	2018	26	1	9	1	0	0	0	NA	NA	0	NA	NA
73739	1	1	2018	2	2	6	1	0	0	0	NA	NA	0	NA	NA
73740	1	2	2018	4	1	7	1	0	0	0	NA	NA	0	NA	NA
73741	1	2	2018	50	1	7	1	0	0	0	NA	NA	0	NA	NA
73742	1	2	2018	43	2	10	3	0	0	0	NA	NA	0	NA	NA
73743	1	1	2018	14	1	7	1	0	0	0	NA	NA	0	NA	NA
73744	1	2	2018	87	2	9	3	0	0	0	NA	NA	1	NA	NA
73745	1	1	2018	8	2	7	1	0	0	0	NA	NA	0	NA	NA
73746	1	1	2018	35	2	10	3	0	0	0	NA	NA	0	NA	NA
73747	1	2	2018	66	1	9	3	0	0	0	NA	NA	0	NA	NA
73748	1	2	2018	28	1	11	3	0	0	0	NA	NA	0	NA	NA
73749	1	2	2018	42	2	12	3	0	0	0	NA	NA	0	NA	NA
73750	1	1	2018	7	1	7	1	0	0	0	NA	NA	0	NA	NA
73751	1	1	2018	54	2	10	4	0	0	0	NA	NA	0	NA	NA
73752	1	2	2018	29	1	10	3	0	0	0	NA	NA	1	NA	NA
73753	1	2	2018	34	1	11	3	0	0	0	NA	NA	0	NA	NA
73754	1	1	2018	14	2	10	4	0	0	0	NA	NA	0	NA	NA
73755	1	1	2018	3	2	9	1	0	0	0	NA	NA	0	NA	NA
73756	1	1	2018	14	2	11	3	0	0	0	NA	NA	0	NA	NA
73757	1	1	2018	14	2	11	4	0	0	0	NA	NA	0	NA	NA
73758	1	2	2018	53	2	12	3	0	0	0	NA	NA	0	NA	NA
73759	1	1	2018	25	2	10	4	0	0	0	NA	NA	0	NA	NA
73760	1	1	2018	18	2	8	1	0	0	0	NA	NA	0	NA	NA
73761	1	2	2018	41	1	6	1	0	0	0	NA	NA	0	NA	NA
73762	1	2	2018	72	1	7	1	0	0	0	NA	NA	0	NA	NA
73763	1	2	2018	31	2	7	1	0	0	0	NA	NA	0	NA	NA
73764	1	1	2018	48	1	9	3	0	0	0	NA	NA	0	NA	NA
73765	1	1	2018	14	2	11	4	0	0	0	NA	NA	0	NA	NA
73766	1	1	2018	8	2	6	1	0	0	0	NA	NA	0	NA	NA
73767	1	1	2018	26	1	11	3	0	0	0	NA	NA	0	NA	NA
73768	1	2	2018	31	1	8	3	0	0	0	NA	NA	0	NA	NA
73769	1	2	2018	65	1	10	3	0	0	0	NA	NA	0	NA	NA
73770	1	1	2018	49	2	10	3	0	0	0	NA	NA	0	NA	NA
73771	1	2	2018	40	1	11	3	0	0	0	NA	NA	0	NA	NA
73772	1	1	2018	17	2	11	3	0	0	0	NA	NA	0	NA	NA
73773	1	1	2018	17	2	8	3	0	0	0	NA	NA	0	NA	NA
73774	1	2	2018	33	1	8	1	0	0	0	NA	NA	0	NA	NA
73775	1	1	2018	48	2	7	1	0	0	0	NA	NA	0	NA	NA
73776	1	1	2018	15	2	7	1	0	0	0	NA	NA	0	NA	NA
73777	1	2	2018	43	1	8	1	0	0	0	NA	NA	0	NA	NA
73778	1	2	2018	34	1	7	1	0	0	0	NA	NA	0	NA	NA
73779	1	2	2018	64	1	7	1	0	0	0	NA	NA	0	NA	NA
73780	1	2	2018	51	1	7	1	0	0	0	NA	NA	0	NA	NA
73781	1	1	2018	32	2	11	4	0	0	0	NA	NA	0	NA	NA
73782	1	1	2018	46	1	10	3	0	0	0	NA	NA	0	NA	NA
73783	1	1	2018	44	2	7	1	0	0	0	NA	NA	0	NA	NA
73784	1	2	2018	37	2	7	1	0	0	0	NA	NA	0	NA	NA
73785	1	2	2018	51	1	9	3	0	0	0	NA	NA	0	NA	NA
73786	1	1	2018	13	1	10	3	0	0	0	NA	NA	0	NA	NA
73787	1	1	2018	14	1	9	3	0	0	0	NA	NA	0	NA	NA
73788	1	1	2018	54	1	10	3	0	0	0	NA	NA	0	NA	NA
73789	1	1	2018	7	1	9	3	0	0	0	NA	NA	0	NA	NA
73790	1	2	2018	16	2	8	1	0	0	0	NA	NA	0	NA	NA
73791	1	1	2018	52	2	11	3	0	0	3	NA	NA	0	NA	NA
73792	1	1	2018	19	2	10	4	0	0	0	NA	NA	0	NA	NA
73793	1	1	2018	84	1	7	1	0	0	0	NA	NA	0	NA	NA
73794	1	1	2018	8	1	11	4	0	0	0	NA	NA	0	NA	NA
73795	1	1	2018	54	2	11	4	0	0	0	NA	NA	0	NA	NA
73796	1	1	2018	30	1	12	4	1	2	2	NA	NA	0	NA	NA
73797	1	1	2018	14	1	10	4	0	0	0	NA	NA	0	NA	NA
73798	1	1	2018	14	1	9	3	0	0	0	NA	NA	0	NA	NA
73799	1	2	2018	75	2	7	1	0	0	0	NA	NA	0	NA	NA
73800	1	1	2018	24	2	10	3	0	0	0	NA	NA	0	NA	NA
73801	1	1	2018	2	1	10	4	0	0	0	NA	NA	0	NA	NA
73802	1	2	2018	4	1	11	3	0	0	1	NA	NA	0	NA	NA
73803	1	2	2018	86	2	12	3	0	0	4	NA	NA	0	NA	NA
73804	1	2	2018	50	1	7	1	0	0	0	NA	NA	0	NA	NA
73805	1	1	2018	52	2	10	4	0	0	0	NA	NA	0	NA	NA
73806	1	1	2018	11	2	8	1	0	0	0	NA	NA	0	NA	NA
73807	1	2	2018	79	2	7	1	0	0	0	NA	NA	0	NA	NA
73808	1	1	2018	46	1	10	3	0	0	0	NA	NA	0	NA	NA
73809	1	1	2018	3	2	11	4	1	2	3	NA	NA	0	NA	NA
73810	1	2	2018	68	1	9	3	0	0	0	NA	NA	0	NA	NA
73811	1	2	2018	81	1	7	1	0	0	0	NA	NA	0	NA	NA
73812	1	2	2018	28	1	7	1	0	0	0	NA	NA	0	NA	NA
73813	1	2	2018	4	1	10	3	0	0	0	NA	NA	0	NA	NA
73814	1	1	2018	15	1	11	4	0	0	0	NA	NA	0	NA	NA
73815	1	1	2018	1	1	7	1	0	0	0	NA	NA	0	NA	NA
73816	1	2	2018	70	1	10	3	0	0	0	NA	NA	1	NA	NA
73817	1	1	2018	24	1	10	3	0	0	0	NA	NA	0	NA	NA
73818	1	1	2018	20	2	7	1	0	0	0	NA	NA	0	NA	NA
73819	1	2	2018	57	1	7	1	0	0	0	NA	NA	1	NA	NA
73820	1	1	2018	59	1	10	4	0	0	0	NA	NA	0	NA	NA
73821	1	1	2018	11	1	11	4	0	0	0	NA	NA	0	NA	NA
73822	1	1	2018	11	2	8	1	0	0	0	NA	NA	0	NA	NA
73823	1	1	2018	52	2	8	1	0	0	0	NA	NA	0	NA	NA
73824	1	1	2018	9	2	7	1	0	0	0	NA	NA	0	NA	NA
73825	1	1	2018	61	2	7	1	0	0	0	NA	NA	0	NA	NA
73826	1	1	2018	19	2	9	3	0	0	0	NA	NA	0	NA	NA
73827	1	2	2018	22	1	11	3	0	999	0	NA	NA	0	NA	NA
73828	1	1	2018	59	2	13	4	0	0	0	NA	NA	0	NA	NA
73829	1	2	2018	36	2	10	3	0	0	0	NA	NA	0	NA	NA
73830	1	1	2018	26	1	6	1	0	0	0	NA	NA	0	NA	NA
73831	1	2	2018	12	2	7	1	0	0	0	NA	NA	0	NA	NA
73832	1	2	2018	68	1	8	1	0	0	0	NA	NA	0	NA	NA
73833	1	1	2018	2	1	6	1	0	0	0	NA	NA	0	NA	NA
73834	1	2	2018	64	1	8	3	0	0	NA	NA	NA	0	NA	NA
73835	1	2	2018	81	2	12	3	1	1	3	NA	NA	0	NA	NA
73836	1	1	2018	63	1	9	1	0	0	0	NA	NA	0	NA	NA
73837	1	2	2018	79	2	11	3	0	0	0	NA	NA	0	NA	NA
73838	1	2	2018	90	2	8	3	0	0	0	NA	NA	0	NA	NA
73839	1	2	2018	66	2	10	3	0	0	0	NA	NA	0	NA	NA
73840	1	1	2018	46	1	9	3	0	0	0	NA	NA	0	NA	NA
73841	1	2	2018	85	1	9	3	0	0	0	NA	NA	0	NA	NA
73842	1	1	2018	60	1	9	3	0	0	0	NA	NA	0	NA	NA
73843	1	2	2018	64	2	11	3	0	0	NA	NA	NA	0	NA	NA
73844	1	1	2018	10	1	10	3	0	0	0	NA	NA	0	NA	NA
73845	1	2	2018	75	2	12	3	0	0	0	NA	NA	0	NA	NA
73846	1	1	2018	14	1	9	3	0	0	0	NA	NA	0	NA	NA
73847	1	2	2018	22	1	7	1	0	0	0	NA	NA	0	NA	NA
73848	1	1	2018	73	2	12	4	0	0	0	NA	NA	0	NA	NA
73849	1	2	2018	71	1	9	3	0	0	0	NA	NA	0	NA	NA
73850	1	1	2018	63	1	7	1	0	0	0	NA	NA	0	NA	NA
73851	1	2	2018	28	2	11	3	0	0	0	NA	NA	0	NA	NA
73852	1	1	2018	46	2	9	3	0	0	0	NA	NA	0	NA	NA
73853	1	1	2018	60	2	7	1	0	0	0	NA	NA	0	NA	NA
73854	1	1	2018	14	2	8	3	0	0	0	NA	NA	0	NA	NA
73855	1	2	2018	33	1	11	3	0	0	0	NA	NA	0	NA	NA
73856	1	1	2018	60	1	9	3	0	0	0	NA	NA	0	NA	NA
73857	1	1	2018	59	2	7	1	0	0	0	NA	NA	0	NA	NA
73858	1	1	2018	48	1	10	3	1	1	2	NA	NA	0	NA	NA
73859	1	1	2018	60	2	7	1	0	0	0	NA	NA	0	NA	NA
73860	1	2	2018	40	2	8	1	0	0	0	NA	NA	0	NA	NA
73861	1	1	2018	3	2	9	1	0	0	0	NA	NA	0	NA	NA
73862	1	2	2018	90	1	10	3	0	0	0	NA	NA	0	NA	NA
73863	1	1	2018	14	2	9	3	0	0	0	NA	NA	0	NA	NA
73864	1	1	2018	2	1	10	4	0	0	0	NA	NA	0	NA	NA
73865	1	2	2018	85	2	10	3	0	0	0	NA	NA	0	NA	NA
73866	1	2	2018	28	2	7	1	0	0	0	NA	NA	0	NA	NA
73867	1	1	2018	11	1	10	3	0	0	0	NA	NA	0	NA	NA
73868	1	2	2018	83	1	12	3	0	0	0	NA	NA	1	NA	NA
73869	1	2	2018	79	2	9	1	0	0	0	NA	NA	0	NA	NA
73870	1	1	2018	15	2	8	1	0	0	0	NA	NA	0	NA	NA
73871	1	1	2018	46	2	7	1	0	0	0	NA	NA	0	NA	NA
73872	1	1	2018	18	2	11	4	0	0	0	NA	NA	0	NA	NA
73873	1	2	2018	76	2	12	3	0	0	0	NA	NA	0	NA	NA
73874	1	1	2018	60	1	10	3	0	0	0	NA	NA	0	NA	NA
73875	1	1	2018	38	1	9	3	0	0	0	NA	NA	0	NA	NA
73876	1	2	2018	57	1	9	3	0	0	0	NA	NA	0	NA	NA
73877	1	2	2018	45	2	9	1	0	0	0	NA	NA	0	NA	NA
73878	1	1	2018	11	1	10	4	0	0	0	NA	NA	0	NA	NA
73879	1	2	2018	78	2	10	3	0	0	0	NA	NA	0	NA	NA
73880	1	2	2018	90	1	7	1	0	0	0	NA	NA	0	NA	NA
73881	1	1	2018	73	2	12	4	0	0	0	NA	NA	0	NA	NA
73882	1	2	2018	43	2	12	3	0	0	0	NA	NA	0	NA	NA
73883	1	2	2018	81	2	8	1	1	1	2	NA	NA	0	NA	NA
73884	1	1	2018	7	2	12	4	0	0	0	NA	NA	0	NA	NA
73885	1	2	2018	72	1	9	1	0	0	2	NA	NA	0	NA	NA
73886	1	1	2018	20	1	7	1	0	0	0	NA	NA	0	NA	NA
73887	1	2	2018	22	1	9	1	0	0	0	NA	NA	0	NA	NA
73888	1	1	2018	61	2	6	1	0	0	0	NA	NA	0	NA	NA
73889	1	2	2018	65	2	7	1	0	0	0	NA	NA	0	NA	NA
73890	1	1	2018	1	1	12	4	0	0	0	NA	NA	0	NA	NA
73891	1	2	2018	77	2	8	1	0	0	0	NA	NA	0	NA	NA
73892	1	2	2018	34	2	11	3	0	0	0	NA	NA	0	NA	NA
73893	1	1	2018	15	2	11	4	0	0	0	NA	NA	0	NA	NA
73894	1	2	2018	76	2	9	3	0	0	0	NA	NA	0	NA	NA
73895	1	1	2018	52	2	11	3	0	0	0	NA	NA	1	NA	NA
73896	1	2	2018	89	2	8	1	0	0	0	NA	NA	0	NA	NA
73897	1	2	2018	75	1	7	1	0	0	4	NA	NA	1	NA	NA
73898	1	2	2018	28	1	8	1	0	0	0	NA	NA	0	NA	NA
73899	1	1	2018	9	1	12	4	0	0	0	NA	NA	0	NA	NA
73900	1	2	2018	21	2	10	3	0	0	0	NA	NA	0	NA	NA
73901	1	1	2018	46	1	10	3	0	0	0	NA	NA	0	NA	NA
73902	1	2	2018	23	2	10	3	0	0	0	NA	NA	0	NA	NA
73903	1	2	2018	29	2	8	1	0	0	0	NA	NA	0	NA	NA
73904	1	2	2018	87	1	7	1	0	0	1	NA	NA	0	NA	NA
73905	1	2	2018	85	1	10	3	0	0	0	NA	NA	0	NA	NA
73906	1	1	2018	14	2	8	1	0	0	0	NA	NA	0	NA	NA
73907	1	1	2018	1	1	7	1	0	0	0	NA	NA	0	NA	NA
73908	1	2	2018	50	2	8	1	0	0	0	NA	NA	0	NA	NA
73909	1	1	2018	59	1	11	4	0	0	0	NA	NA	0	NA	NA
73910	1	2	2018	90	2	11	3	0	0	0	NA	NA	0	NA	NA
73911	1	1	2018	27	1	8	1	0	0	0	NA	NA	0	NA	NA
73912	1	1	2018	9	2	6	1	0	0	0	NA	NA	0	NA	NA
73913	1	1	2018	46	2	9	3	0	0	0	NA	NA	0	NA	NA
73914	1	1	2018	39	2	8	1	0	0	0	NA	NA	0	NA	NA
73915	1	2	2018	45	1	7	1	0	0	0	NA	NA	0	NA	NA
73916	1	1	2018	1	2	11	3	0	0	0	NA	NA	0	NA	NA
73917	1	2	2018	51	2	6	1	0	0	0	NA	NA	0	NA	NA
73918	1	1	2018	8	1	6	1	0	0	0	NA	NA	0	NA	NA
73919	1	1	2018	88	2	9	3	0	0	0	NA	NA	0	NA	NA
73920	1	1	2018	67	1	9	3	0	0	0	NA	NA	0	NA	NA
73921	1	1	2018	25	1	7	1	0	0	0	NA	NA	0	NA	NA
73922	1	1	2018	20	2	11	4	0	0	0	NA	NA	0	NA	NA
73923	1	1	2018	1	1	8	1	0	0	0	NA	NA	0	NA	NA
73924	1	2	2018	79	2	8	1	0	0	0	NA	NA	0	NA	NA
73925	1	2	2018	36	2	8	1	0	0	0	NA	NA	0	NA	NA
73926	1	1	2018	69	1	7	1	0	0	0	NA	NA	0	NA	NA
73927	1	1	2018	14	2	7	1	0	0	0	NA	NA	0	NA	NA
73928	1	1	2018	14	2	11	3	0	0	0	NA	NA	0	NA	NA
73929	1	1	2018	46	1	11	3	0	0	0	NA	NA	0	NA	NA
73930	1	2	2018	41	2	10	3	0	0	0	NA	NA	0	NA	NA
73931	1	2	2018	75	1	8	1	0	0	0	NA	NA	0	NA	NA
73932	1	1	2018	18	1	8	1	0	0	0	NA	NA	0	NA	NA
73933	1	1	2018	82	2	10	3	0	0	0	NA	NA	0	NA	NA
73934	1	2	2018	70	2	7	1	0	0	0	NA	NA	0	NA	NA
73935	1	2	2018	28	2	12	3	0	0	0	NA	NA	0	NA	NA
73936	1	1	2018	1	2	10	3	0	0	0	NA	NA	0	NA	NA
73937	1	1	2018	24	1	10	3	0	0	0	NA	NA	0	NA	NA
73938	1	2	2018	40	1	8	3	0	0	0	NA	NA	0	NA	NA
73939	1	1	2018	32	1	7	1	0	0	0	NA	NA	0	NA	NA
73940	1	2	2018	37	1	9	3	0	0	0	NA	NA	0	NA	NA
73941	1	1	2018	48	2	11	3	0	0	0	NA	NA	0	NA	NA
73942	1	1	2018	26	2	7	1	0	0	1	NA	NA	0	NA	NA
73943	1	2	2018	56	1	10	3	0	0	0	NA	NA	0	NA	NA
73944	1	2	2018	31	1	7	1	0	0	0	NA	NA	0	NA	NA
73945	1	2	2018	66	2	10	3	0	0	0	NA	NA	0	NA	NA
73946	1	1	2018	11	1	7	1	0	0	0	NA	NA	0	NA	NA
73947	1	1	2018	14	1	7	1	0	0	0	NA	NA	0	NA	NA
73948	1	2	2018	12	1	11	3	0	0	0	NA	NA	0	NA	NA
73949	1	1	2018	6	2	10	4	0	0	0	NA	NA	0	NA	NA
73950	1	1	2018	88	1	10	3	0	0	0	NA	NA	0	NA	NA
73951	1	1	2018	38	2	13	4	0	0	0	NA	NA	0	NA	NA
73952	1	1	2018	35	2	6	1	0	0	0	NA	NA	0	NA	NA
73953	1	2	2018	40	2	8	1	0	0	0	NA	NA	0	NA	NA
73954	1	2	2018	87	2	9	3	0	0	0	NA	NA	0	NA	NA
73955	1	1	2018	32	2	11	4	0	0	0	NA	NA	0	NA	NA
73956	1	1	2018	3	2	9	1	0	0	0	NA	NA	0	NA	NA
73957	1	2	2018	45	1	7	1	0	0	0	NA	NA	0	NA	NA
73958	1	2	2018	77	2	10	1	0	0	0	NA	NA	0	NA	NA
73959	1	2	2018	66	2	9	3	0	0	0	NA	NA	0	NA	NA
73960	1	1	2018	54	1	12	4	0	0	0	NA	NA	0	NA	NA
73961	1	1	2018	19	1	8	1	0	0	0	NA	NA	0	NA	NA
73962	1	2	2018	12	1	9	3	0	0	0	NA	NA	0	NA	NA
73963	1	1	2018	17	1	7	1	0	0	0	NA	NA	0	NA	NA
73964	1	2	2018	85	2	7	1	0	0	0	NA	NA	0	NA	NA
73965	1	2	2018	34	1	8	1	0	0	0	NA	NA	0	NA	NA
73966	1	1	2018	46	2	7	1	0	0	0	NA	NA	0	NA	NA
73967	1	2	2018	34	1	8	1	0	0	0	NA	NA	0	NA	NA
73968	1	1	2018	24	2	11	4	0	0	0	NA	NA	0	NA	NA
73969	1	2	2018	31	1	7	1	0	0	0	NA	NA	0	NA	NA
73970	1	1	2018	3	1	11	4	0	0	0	NA	NA	0	NA	NA
73971	1	2	2018	21	1	7	1	0	0	0	NA	NA	0	NA	NA
73972	1	1	2018	3	2	12	4	1	1	0	NA	NA	0	NA	NA
73973	1	2	2018	85	1	8	1	0	0	0	NA	NA	0	NA	NA
73974	1	1	2018	7	2	7	1	0	0	0	NA	NA	0	NA	NA
73975	1	2	2018	23	2	6	1	0	0	0	NA	NA	0	NA	NA
73976	1	1	2018	17	1	7	1	0	0	3	NA	NA	0	NA	NA
73977	1	2	2018	77	2	12	3	0	0	0	NA	NA	0	NA	NA
73978	1	2	2018	31	2	7	1	0	0	0	NA	NA	0	NA	NA
73979	1	1	2018	11	2	8	1	0	0	0	NA	NA	0	NA	NA
73980	1	1	2018	14	1	10	1	0	0	0	NA	NA	0	NA	NA
73981	1	2	2018	50	2	7	1	1	1	2	NA	NA	0	NA	NA
73982	1	2	2018	77	2	8	1	0	0	0	NA	NA	0	NA	NA
73983	1	2	2018	75	2	8	1	0	0	0	NA	NA	0	NA	NA
73984	1	2	2018	42	2	8	1	0	0	4	NA	NA	0	NA	NA
73985	1	2	2018	36	2	10	3	0	0	0	NA	NA	0	NA	NA
73986	1	1	2018	17	2	6	1	0	0	0	NA	NA	0	NA	NA
73987	1	2	2018	87	2	11	3	0	0	0	NA	NA	0	NA	NA
73988	1	1	2018	61	1	11	4	0	0	0	NA	NA	0	NA	NA
73989	1	1	2018	60	1	10	3	0	0	0	NA	NA	0	NA	NA
73990	1	2	2018	77	2	12	3	0	0	0	NA	NA	0	NA	NA
73991	1	2	2018	78	2	8	1	0	0	0	NA	NA	0	NA	NA
73992	1	1	2018	7	1	12	4	0	0	0	NA	NA	0	NA	NA
73993	1	2	2018	53	1	12	3	0	0	0	NA	NA	0	NA	NA
73994	1	1	2018	82	2	12	4	0	0	0	NA	NA	0	NA	NA
73995	1	1	2018	35	2	6	1	0	0	0	NA	NA	0	NA	NA
73996	1	2	2018	85	1	10	3	1	1	4	NA	NA	0	NA	NA
73997	1	1	2018	14	2	9	3	0	0	0	NA	NA	0	NA	NA
73998	1	2	2018	23	2	7	1	0	0	0	NA	NA	0	NA	NA
73999	1	2	2018	16	2	8	1	0	0	0	NA	NA	0	NA	NA
74000	1	2	2018	79	2	11	3	0	0	0	NA	NA	0	NA	NA
74001	1	1	2018	9	2	12	4	0	0	0	NA	NA	0	NA	NA
74002	1	2	2018	33	1	9	3	0	0	0	NA	NA	1	NA	NA
74003	1	2	2018	22	1	9	3	0	0	0	NA	NA	0	NA	NA
74004	1	1	2018	67	2	7	1	0	0	0	NA	NA	0	NA	NA
74005	1	2	2018	41	1	9	1	0	0	0	NA	NA	0	NA	NA
74006	1	2	2018	75	2	10	3	0	0	0	NA	NA	0	NA	NA
74007	1	1	2018	82	1	7	1	0	0	0	NA	NA	0	NA	NA
74008	1	1	2018	25	1	6	1	0	0	0	NA	NA	0	NA	NA
74009	1	1	2018	61	1	10	4	0	0	0	NA	NA	0	NA	NA
74010	1	1	2018	73	2	7	1	0	0	0	NA	NA	0	NA	NA
74011	1	1	2018	30	1	8	1	1	1	3	NA	NA	0	NA	NA
74012	1	2	2018	66	1	7	1	0	0	0	NA	NA	0	NA	NA
74013	1	1	2018	84	2	7	1	0	0	0	NA	NA	0	NA	NA
74014	1	2	2018	28	1	7	1	0	0	0	NA	NA	0	NA	NA
74015	1	1	2018	17	1	10	4	0	0	0	NA	NA	0	NA	NA
74016	1	2	2018	77	1	7	1	0	0	0	NA	NA	0	NA	NA
74017	1	2	2018	31	1	12	4	0	0	0	NA	NA	0	NA	NA
74018	1	1	2018	58	1	6	1	0	0	0	NA	NA	0	NA	NA
74019	1	2	2018	16	1	7	1	0	0	0	NA	NA	0	NA	NA
74020	1	1	2018	30	2	7	1	0	0	0	NA	NA	0	NA	NA
74021	1	1	2018	35	1	10	3	0	0	0	NA	NA	1	NA	NA
74022	1	1	2018	61	2	10	3	0	0	0	NA	NA	0	NA	NA
74023	1	1	2018	2	1	6	1	0	0	0	NA	NA	0	NA	NA
74024	1	2	2018	75	1	11	3	0	0	0	NA	NA	0	NA	NA
74025	1	1	2018	7	1	8	1	0	0	0	NA	NA	0	NA	NA
74026	1	2	2018	76	2	10	3	0	0	0	NA	NA	0	NA	NA
74027	1	2	2018	33	2	9	1	0	0	0	NA	NA	0	NA	NA
74028	1	2	2018	81	1	8	1	0	0	0	NA	NA	0	NA	NA
74029	1	2	2018	42	2	11	3	0	0	0	NA	NA	0	NA	NA
74030	1	2	2018	56	1	10	3	0	0	0	NA	NA	0	NA	NA
74031	1	2	2018	68	2	9	1	0	0	0	NA	NA	1	NA	NA
74032	1	1	2018	25	2	6	1	0	0	0	NA	NA	0	NA	NA
74033	1	2	2018	56	2	10	3	0	0	0	NA	NA	0	NA	NA
74034	1	2	2018	51	1	7	1	0	0	0	NA	NA	0	NA	NA
74035	1	2	2018	85	1	7	1	0	0	0	NA	NA	0	NA	NA
74036	1	2	2018	74	1	9	3	0	0	0	NA	NA	0	NA	NA
74037	1	1	2018	7	1	8	1	0	0	0	NA	NA	0	NA	NA
74038	1	2	2018	53	2	7	1	0	0	0	NA	NA	0	NA	NA
74039	1	1	2018	60	2	7	1	0	0	4	NA	NA	0	NA	NA
74040	1	2	2018	90	2	8	1	0	0	0	NA	NA	1	NA	NA
74041	1	2	2018	90	2	8	1	0	0	0	NA	NA	0	NA	NA
74042	1	1	2018	59	2	8	1	0	0	0	NA	NA	0	NA	NA
74043	1	2	2018	12	1	12	3	0	0	0	NA	NA	0	NA	NA
74044	1	2	2018	65	2	8	1	0	0	0	NA	NA	0	NA	NA
74045	1	1	2018	88	1	10	3	0	0	0	NA	NA	0	NA	NA
74046	1	2	2018	21	2	10	1	0	0	4	NA	NA	0	NA	NA
74047	1	2	2018	87	1	10	3	0	0	0	NA	NA	0	NA	NA
74048	1	2	2018	34	1	9	3	0	0	0	NA	NA	0	NA	NA
74049	1	2	2018	22	1	10	3	0	0	0	NA	NA	0	NA	NA
74050	1	2	2018	21	1	10	3	0	0	0	NA	NA	0	NA	NA
74051	1	1	2018	48	1	10	3	0	0	0	NA	NA	0	NA	NA
74052	1	2	2018	76	1	8	1	0	0	0	NA	NA	0	NA	NA
74053	1	2	2018	33	1	7	1	0	0	0	NA	NA	0	NA	NA
74054	1	2	2018	83	2	7	1	0	0	0	NA	NA	0	NA	NA
74055	1	2	2018	90	1	10	3	0	0	0	NA	NA	0	NA	NA
74056	1	2	2018	81	2	9	3	0	0	0	NA	NA	0	NA	NA
74057	1	2	2018	55	1	7	1	0	0	0	NA	NA	0	NA	NA
74058	1	1	2018	47	1	9	4	0	0	0	NA	NA	0	NA	NA
74059	1	1	2018	19	2	9	3	0	0	0	NA	NA	0	NA	NA
74060	1	2	2018	90	1	10	3	0	0	0	NA	NA	0	NA	NA
74061	1	1	2018	60	2	7	1	0	0	0	NA	NA	0	NA	NA
74062	1	2	2018	22	1	11	3	0	0	0	NA	NA	0	NA	NA
74063	1	2	2018	42	1	9	3	0	0	0	NA	NA	0	NA	NA
74064	1	2	2018	56	1	7	1	0	0	0	NA	NA	0	NA	NA
74065	1	2	2018	40	1	8	1	0	0	0	NA	NA	0	NA	NA
74066	1	2	2018	90	1	7	1	0	0	0	NA	NA	0	NA	NA
74067	1	2	2018	40	2	8	1	0	0	0	NA	NA	0	NA	NA
74068	1	1	2018	3	1	12	4	0	0	0	NA	NA	0	NA	NA
74069	1	2	2018	81	2	9	3	1	2	2	NA	NA	0	NA	NA
74070	1	2	2018	23	2	7	1	0	0	0	NA	NA	0	NA	NA
74071	1	1	2018	54	2	9	1	0	0	0	NA	NA	0	NA	NA
74072	1	2	2018	53	2	7	1	0	0	0	NA	NA	0	NA	NA
74073	1	1	2018	63	2	8	1	0	0	0	NA	NA	0	NA	NA
74074	1	1	2018	8	1	6	1	0	0	0	NA	NA	0	NA	NA
74075	1	2	2018	83	1	9	3	0	0	0	NA	NA	0	NA	NA
74076	1	1	2018	61	2	7	1	0	0	0	NA	NA	0	NA	NA
74077	1	1	2018	35	2	6	1	0	0	0	NA	NA	0	NA	NA
74078	1	1	2018	14	2	8	1	0	0	0	NA	NA	0	NA	NA
74079	1	1	2018	52	2	9	3	0	0	0	NA	NA	0	NA	NA
74080	1	2	2018	65	2	10	3	0	0	0	NA	NA	0	NA	NA
74081	1	2	2018	90	1	11	3	0	0	0	NA	NA	0	NA	NA
74082	1	2	2018	90	2	8	1	0	0	0	NA	NA	0	NA	NA
74083	1	2	2018	75	1	11	3	1	1	4	NA	NA	0	NA	NA
74084	1	1	2018	80	1	10	3	0	0	0	NA	NA	0	NA	NA
74085	1	2	2018	31	1	7	1	0	0	0	NA	NA	1	NA	NA
74086	1	2	2018	51	2	7	1	0	0	0	NA	NA	0	NA	NA
74087	1	1	2018	60	2	9	3	0	0	0	NA	NA	1	NA	NA
74088	1	1	2018	49	1	9	3	0	0	0	NA	NA	0	NA	NA
74089	1	2	2018	71	1	8	1	0	0	0	NA	NA	0	NA	NA
74090	1	2	2018	28	1	9	3	0	0	0	NA	NA	0	NA	NA
74091	1	1	2018	52	2	7	1	0	0	0	NA	NA	0	NA	NA
74092	1	1	2018	48	2	9	3	0	0	0	NA	NA	0	NA	NA
74093	1	1	2018	35	1	10	3	0	0	0	NA	NA	0	NA	NA
74094	1	2	2018	90	2	9	3	0	0	0	NA	NA	0	NA	NA
74095	1	1	2018	8	1	10	3	0	0	4	NA	NA	0	NA	NA
74096	1	2	2018	66	1	7	1	0	0	0	NA	NA	0	NA	NA
74097	1	2	2018	76	1	12	4	0	0	0	NA	NA	0	NA	NA
74098	1	2	2018	4	1	7	1	1	1	1	NA	NA	0	NA	NA
74099	1	2	2018	90	1	7	1	0	0	0	NA	NA	0	NA	NA
74100	1	2	2018	31	2	12	3	0	0	0	NA	NA	0	NA	NA
74101	1	2	2018	4	2	7	1	0	0	0	NA	NA	0	NA	NA
74102	1	2	2018	41	1	7	1	0	0	0	NA	NA	0	NA	NA
74103	1	1	2018	8	2	7	1	0	0	0	NA	NA	0	NA	NA
74104	1	1	2018	17	2	7	1	0	0	0	NA	NA	0	NA	NA
74105	1	2	2018	78	2	8	1	0	0	0	NA	NA	0	NA	NA
74106	1	1	2018	20	1	7	1	0	0	0	NA	NA	0	NA	NA
74107	1	2	2018	81	1	12	3	0	0	0	NA	NA	1	NA	NA
74108	1	2	2018	43	1	7	1	0	0	0	NA	NA	0	NA	NA
74109	1	2	2018	76	1	9	1	0	0	0	NA	NA	0	NA	NA
74110	1	2	2018	36	2	8	1	0	0	0	NA	NA	0	NA	NA
74111	1	2	2018	45	1	9	3	0	0	0	NA	NA	0	NA	NA
74112	1	1	2018	9	2	12	4	0	0	0	NA	NA	0	NA	NA
74113	1	2	2018	78	2	7	1	0	0	0	NA	NA	0	NA	NA
74114	1	1	2018	18	1	9	1	0	0	0	NA	NA	0	NA	NA
74115	1	2	2018	57	1	10	3	0	0	0	NA	NA	0	NA	NA
74116	1	1	2018	11	1	9	1	0	0	0	NA	NA	0	NA	NA
74117	1	2	2018	29	1	7	1	0	0	0	NA	NA	0	NA	NA
74118	1	2	2018	65	1	11	3	0	0	0	NA	NA	0	NA	NA
74119	1	1	2018	32	1	7	1	0	0	3	NA	NA	0	NA	NA
74120	1	2	2018	33	2	7	1	1	1	2	NA	NA	0	NA	NA
74121	1	1	2018	67	2	10	3	0	0	0	NA	NA	0	NA	NA
74122	1	2	2018	29	1	7	1	0	0	0	NA	NA	0	NA	NA
74123	1	1	2018	39	1	8	1	0	0	0	NA	NA	0	NA	NA
74124	1	2	2018	31	2	10	3	0	0	0	NA	NA	0	NA	NA
74125	1	2	2018	90	1	9	3	0	0	0	NA	NA	0	NA	NA
74126	1	2	2018	90	1	7	1	0	0	0	NA	NA	0	NA	NA
74127	1	2	2018	57	1	8	3	0	0	0	NA	NA	0	NA	NA
74128	1	1	2018	47	1	9	3	0	0	0	NA	NA	0	NA	NA
74129	1	2	2018	36	1	10	3	0	0	0	NA	NA	0	NA	NA
74130	1	2	2018	43	2	8	1	0	0	0	NA	NA	0	NA	NA
74131	1	2	2018	43	2	10	3	0	0	0	NA	NA	0	NA	NA
74132	1	1	2018	49	1	6	1	0	0	0	NA	NA	0	NA	NA
74133	1	2	2018	53	1	7	1	0	0	0	NA	NA	0	NA	NA
74134	1	1	2018	30	1	12	4	0	0	0	NA	NA	0	NA	NA
74135	1	2	2018	42	2	9	3	0	0	0	NA	NA	0	NA	NA
74136	1	2	2018	75	2	7	1	0	0	0	NA	NA	0	NA	NA
74137	1	2	2018	51	2	7	1	0	0	0	NA	NA	0	NA	NA
74138	1	1	2018	88	2	7	1	0	0	0	NA	NA	0	NA	NA
74139	1	1	2018	25	1	8	1	0	0	0	NA	NA	0	NA	NA
74140	1	1	2018	26	2	12	4	0	0	0	NA	NA	0	NA	NA
74141	1	1	2018	58	1	9	3	0	0	0	NA	NA	0	NA	NA
74142	1	2	2018	71	2	9	1	0	0	0	NA	NA	1	NA	NA
74143	1	1	2018	26	1	6	1	0	0	0	NA	NA	0	NA	NA
74144	1	1	2018	26	1	6	1	0	0	0	NA	NA	0	NA	NA
74145	1	1	2018	61	1	10	4	0	0	0	NA	NA	0	NA	NA
74146	1	2	2018	42	1	11	3	0	0	0	NA	NA	0	NA	NA
74147	1	2	2018	90	1	8	1	0	0	0	NA	NA	0	NA	NA
74148	1	2	2018	70	1	7	1	0	0	0	NA	NA	0	NA	NA
74149	1	1	2018	10	2	9	3	0	0	0	NA	NA	0	NA	NA
74150	1	2	2018	53	2	7	1	0	0	0	NA	NA	0	NA	NA
74151	1	1	2018	19	1	7	1	0	0	0	NA	NA	0	NA	NA
74152	1	2	2018	68	1	9	3	0	0	0	NA	NA	0	NA	NA
74153	1	2	2018	23	1	7	1	0	0	0	NA	NA	0	NA	NA
74154	1	2	2018	70	1	7	1	0	0	0	NA	NA	0	NA	NA
74155	1	2	2018	21	1	10	3	0	0	0	NA	NA	0	NA	NA
74156	1	1	2018	54	2	8	1	0	0	0	NA	NA	0	NA	NA
74157	1	2	2018	74	1	8	1	0	0	0	NA	NA	0	NA	NA
74158	1	2	2018	83	2	9	3	0	0	0	NA	NA	0	NA	NA
74159	1	2	2018	12	2	7	1	0	0	0	NA	NA	0	NA	NA
74160	1	1	2018	8	1	8	1	0	0	0	NA	NA	0	NA	NA
74161	1	2	2018	86	2	7	1	0	0	0	NA	NA	0	NA	NA
74162	1	2	2018	70	2	7	1	0	0	0	NA	NA	0	NA	NA
74163	1	2	2018	50	1	10	3	0	0	0	NA	NA	0	NA	NA
74164	1	1	2018	3	2	9	1	0	0	0	NA	NA	0	NA	NA
74165	1	1	2018	59	2	11	4	0	0	0	NA	NA	0	NA	NA
74166	1	1	2018	8	1	10	3	0	0	0	NA	NA	0	NA	NA
74167	1	1	2018	84	1	7	1	0	0	1	NA	NA	0	NA	NA
74168	1	1	2018	48	1	9	3	0	0	0	NA	NA	0	NA	NA
74169	1	1	2018	32	1	11	4	0	0	0	NA	NA	0	NA	NA
74170	1	1	2018	1	1	8	1	0	0	0	NA	NA	0	NA	NA
74171	1	1	2018	32	2	8	1	0	0	0	NA	NA	0	NA	NA
74172	1	1	2018	44	1	11	3	0	0	0	NA	NA	0	NA	NA
74173	1	1	2018	82	1	12	4	0	0	0	NA	NA	0	NA	NA
74174	1	2	2018	85	1	8	1	0	0	4	NA	NA	0	NA	NA
74175	1	2	2018	90	2	9	1	0	0	0	NA	NA	0	NA	NA
74176	1	2	2018	78	1	7	1	0	0	0	NA	NA	0	NA	NA
74177	1	2	2018	81	2	12	3	0	0	0	NA	NA	0	NA	NA
74178	1	2	2018	79	1	8	1	0	0	0	NA	NA	0	NA	NA
74179	1	1	2018	13	1	10	1	0	0	0	NA	NA	0	NA	NA
74180	1	2	2018	86	1	11	3	1	1	2	NA	NA	0	NA	NA
74181	1	1	2018	15	1	7	1	0	0	0	NA	NA	0	NA	NA
74182	1	2	2018	16	2	9	3	0	0	0	NA	NA	1	NA	NA
74183	1	2	2018	12	1	7	1	0	0	0	NA	NA	0	NA	NA
74184	1	2	2018	76	1	12	4	0	0	0	NA	NA	0	NA	NA
74185	1	2	2018	65	1	9	1	0	0	0	NA	NA	0	NA	NA
74186	1	2	2018	51	1	7	1	0	0	0	NA	NA	0	NA	NA
74187	1	2	2018	50	1	9	3	0	0	0	NA	NA	0	NA	NA
74188	1	2	2018	34	2	8	1	0	0	0	NA	NA	0	NA	NA
74189	1	1	2018	67	1	8	1	0	0	0	NA	NA	0	NA	NA
74190	1	1	2018	13	1	6	1	0	0	0	NA	NA	0	NA	NA
74191	1	2	2018	78	1	7	1	0	0	0	NA	NA	0	NA	NA
74192	1	1	2018	27	2	10	3	0	0	0	NA	NA	0	NA	NA
74193	1	2	2018	55	2	12	3	0	0	0	NA	NA	0	NA	NA
74194	1	1	2018	18	2	9	4	0	0	0	NA	NA	0	NA	NA
74195	1	1	2018	80	2	11	4	0	0	0	NA	NA	0	NA	NA
74196	1	2	2018	70	1	8	1	0	0	0	NA	NA	0	NA	NA
74197	1	1	2018	47	2	12	4	0	0	0	NA	NA	0	NA	NA
74198	1	2	2018	4	1	9	3	0	0	0	NA	NA	0	NA	NA
74199	1	2	2018	66	2	7	1	0	0	0	NA	NA	0	NA	NA
74200	1	1	2018	69	1	10	3	0	0	0	NA	NA	0	NA	NA
74201	1	1	2018	1	1	10	3	0	0	0	NA	NA	0	NA	NA
74202	1	1	2018	30	1	9	1	0	0	0	NA	NA	0	NA	NA
74203	1	1	2018	58	2	7	1	0	0	0	NA	NA	0	NA	NA
74204	1	2	2018	42	2	7	1	0	0	0	NA	NA	0	NA	NA
74205	1	1	2018	3	2	11	4	1	1	0	NA	NA	0	NA	NA
74206	1	2	2018	40	1	11	3	0	0	0	NA	NA	0	NA	NA
74207	1	2	2018	90	1	10	3	1	1	4	NA	NA	0	NA	NA
74208	1	1	2018	67	2	7	1	0	0	0	NA	NA	0	NA	NA
74209	1	1	2018	84	1	7	1	0	0	0	NA	NA	0	NA	NA
74210	1	2	2018	36	1	11	3	0	0	0	NA	NA	0	NA	NA
74211	1	2	2018	21	2	7	1	0	0	0	NA	NA	0	NA	NA
74212	1	2	2018	89	2	7	1	0	0	0	NA	NA	0	NA	NA
74213	1	2	2018	78	1	11	3	0	0	0	NA	NA	0	NA	NA
74214	1	1	2018	25	1	9	3	0	0	0	NA	NA	0	NA	NA
74215	1	2	2018	42	2	12	3	0	0	0	NA	NA	0	NA	NA
74216	1	2	2018	90	2	10	3	0	0	0	NA	NA	0	NA	NA
74217	1	2	2018	22	2	11	3	0	0	0	NA	NA	0	NA	NA
74218	1	2	2018	43	2	7	1	0	0	0	NA	NA	0	NA	NA
74219	1	2	2018	81	2	7	1	0	0	0	NA	NA	0	NA	NA
74220	1	1	2018	58	2	7	1	0	0	0	NA	NA	0	NA	NA
74221	1	1	2018	24	2	7	1	0	0	0	NA	NA	0	NA	NA
74222	1	2	2018	56	2	7	1	0	0	0	NA	NA	0	NA	NA
74223	1	2	2018	28	1	8	1	0	0	0	NA	NA	0	NA	NA
74224	1	2	2018	77	2	8	1	0	0	0	NA	NA	0	NA	NA
74225	1	1	2018	9	2	11	4	0	0	0	NA	NA	0	NA	NA
74226	1	1	2018	7	1	8	1	0	0	0	NA	NA	0	NA	NA
74227	1	2	2018	43	2	7	1	0	0	0	NA	NA	0	NA	NA
74228	1	1	2018	60	2	6	1	0	0	1	NA	NA	0	NA	NA
74229	1	1	2018	27	1	6	1	0	0	0	NA	NA	0	NA	NA
74230	1	1	2018	60	2	11	3	0	0	0	NA	NA	0	NA	NA
74231	1	2	2018	5	2	7	1	0	0	0	NA	NA	0	NA	NA
74232	1	2	2018	12	2	7	1	0	0	0	NA	NA	0	NA	NA
74233	1	1	2018	44	2	6	1	0	0	0	NA	NA	0	NA	NA
74234	1	2	2018	83	2	8	1	0	0	0	NA	NA	0	NA	NA
74235	1	1	2018	82	2	7	1	0	0	0	NA	NA	0	NA	NA
74236	1	1	2018	24	2	8	1	0	0	0	NA	NA	0	NA	NA
74237	1	2	2018	68	2	7	1	0	0	0	NA	NA	0	NA	NA
74238	1	1	2018	7	2	10	4	0	0	0	NA	NA	0	NA	NA
74239	1	2	2018	90	1	9	3	0	0	0	NA	NA	0	NA	NA
74240	1	2	2018	4	1	10	3	0	0	0	NA	NA	0	NA	NA
74241	1	2	2018	83	1	8	1	0	0	0	NA	NA	1	NA	NA
74242	1	2	2018	50	2	7	1	0	0	0	NA	NA	0	NA	NA
74243	1	2	2018	65	2	9	1	0	0	0	NA	NA	0	NA	NA
74244	1	2	2018	72	2	7	1	0	0	3	NA	NA	0	NA	NA
74245	1	2	2018	51	1	9	3	0	0	0	NA	NA	0	NA	NA
74246	1	1	2018	14	1	7	1	0	0	0	NA	NA	0	NA	NA
74247	1	2	2018	55	2	11	3	0	0	0	NA	NA	0	NA	NA
74248	1	1	2018	15	2	6	1	0	0	0	NA	NA	0	NA	NA
74249	1	2	2018	12	2	10	3	0	0	0	NA	NA	0	NA	NA
74250	1	2	2018	57	2	10	4	0	0	0	NA	NA	0	NA	NA
74251	1	2	2018	43	2	10	3	0	0	0	NA	NA	0	NA	NA
74252	1	2	2018	85	2	9	3	0	0	0	NA	NA	0	NA	NA
74253	1	1	2018	84	1	7	1	0	0	0	NA	NA	0	NA	NA
74254	1	1	2018	19	1	11	3	0	0	0	NA	NA	0	NA	NA
74255	1	1	2018	73	2	11	4	0	0	0	NA	NA	1	NA	NA
74256	1	2	2018	83	2	8	1	0	0	0	NA	NA	0	NA	NA
74257	1	2	2018	56	1	11	3	0	0	0	NA	NA	0	NA	NA
74258	1	2	2018	34	1	7	1	0	0	0	NA	NA	0	NA	NA
74259	1	1	2018	9	2	8	1	0	0	0	NA	NA	0	NA	NA
74260	1	2	2018	45	2	9	1	0	0	0	NA	NA	0	NA	NA
74261	1	1	2018	19	1	10	4	0	0	0	NA	NA	1	NA	NA
74262	1	2	2018	31	2	12	3	0	0	0	NA	NA	0	NA	NA
74263	1	1	2018	54	1	10	3	0	0	0	NA	NA	0	NA	NA
74264	1	2	2018	68	2	9	3	0	0	0	NA	NA	0	NA	NA
74265	1	1	2018	14	2	8	1	0	0	0	NA	NA	0	NA	NA
74266	1	1	2018	49	1	10	4	0	0	0	NA	NA	0	NA	NA
74267	1	1	2018	63	1	10	4	0	0	0	NA	NA	0	NA	NA
74268	1	2	2018	78	2	7	1	0	0	0	NA	NA	0	NA	NA
74269	1	2	2018	22	2	9	3	0	0	0	NA	NA	0	NA	NA
74270	1	1	2018	17	2	10	3	0	0	0	NA	NA	0	NA	NA
74271	1	2	2018	77	2	8	1	0	0	0	NA	NA	0	NA	NA
74272	1	2	2018	23	2	7	1	0	0	0	NA	NA	0	NA	NA
74273	1	2	2018	81	2	8	1	0	0	0	NA	NA	0	NA	NA
74274	1	2	2018	12	1	7	1	0	0	0	NA	NA	0	NA	NA
74275	1	1	2018	49	2	6	1	0	0	0	NA	NA	0	NA	NA
74276	1	1	2018	88	1	11	3	0	0	0	NA	NA	0	NA	NA
74277	1	2	2018	65	1	12	3	0	0	0	NA	NA	0	NA	NA
74278	1	1	2018	32	2	10	4	0	0	0	NA	NA	0	NA	NA
74279	1	1	2018	1	1	11	4	0	0	0	NA	NA	0	NA	NA
74280	1	2	2018	43	1	8	1	0	0	0	NA	NA	0	NA	NA
74281	1	2	2018	70	2	7	1	0	0	0	NA	NA	0	NA	NA
74282	1	2	2018	81	2	9	3	0	0	0	NA	NA	0	NA	NA
[truncated: 60,466 more rows]
