# Supplementary material for: Impact of seven years of mass drug administration and recrudescence of Schistosoma haematobium infections after one year of treatment gap in Zanzibar: Repeated cross-sectional studies
Source: PLoS Negl Trop Dis. 2021 Feb 12;15(2):e0009127. doi: 10.1371/journal.pntd.0009127 (PMC7880478; doi:10.1371/journal.pntd.0009127)
Supplement: S1 Dictionary — (TXT) [file pntd.0009127.s002.txt]

Coding book for data related to: Trippler et al., 2021 "Impact of seven years of mass drug administration and recrudescence of Schistosoma haematobium infections after one year of treatment gap in Zanzibar: repeated cross-sectional studies" PLOS Neglected Tropical Diseases.
16 variables, 62465 records

NA = not available
survey = survey implemented, 1 = school-based survey, 2 = community-based survey
isl = island where the survey was implemented, 1 = Unguja, 2 = Pemba
year = year of survey
shehiaid = unique identifiers for each shehia (smallest administrative area in Zanzibar)
sex = sex of participant, 1 = Female, 2 = Male
age = age of participant
grade = school grade that children attended, 0 = nursery school, 1-6 = grade 1-6
shpos = infection with S. haematobium, 0 = non-infected, 1 = infected
shint = infection intensity of S. haematobium, 0 = non-infected, 1 = low intensity infection (1-49 eggs per 10 ml urine), 2 = heavy intensity infection (50+ eggs per 10 ml urine)
microhaematuria = grade of microhaematuria of the urine sample, 0 = no microhaematuria, 1 = light intensity microhaematuria, 2 = medium intensity microhaematuria, 3 = heavy intensity microhaematuria, 4 = trace of microhaematuria
tap_n = Having a tap in or near the house, 0 = no, 1 = yes
well_n = Having a well in or near the house, 0 = no, 1 = yes
travel6months = Travel behaviour in the last six months, 0 = no travelling, 1 = travelling
treatlast_n = Last time of treatment with Praziquantel, 1 = No treatment in the last two years, 2 = Treatment in the last two years
rivnear = Living near to an open freshwater body, 0 = no, 1 = yes
